# Supplementary material for: Hypertensive crisis: Insights into prevalence and associated factors at a tertiary care facility in Zambia
Source: PLOS Glob Public Health. 2025 May 20;5(5):e0004649. doi: 10.1371/journal.pgph.0004649 (PMC12091803; doi:10.1371/journal.pgph.0004649)
Supplement: S1 Data — (XLSX) [file pgph.0004649.s002.xlsx]

## Sheet: HYpertensive urgency_HTNcrisis1
Record ID	Survey Identifier	Survey Timestamp	Age	age_cat	SEX	sex_code	SYSTOLIC BP	DIASTOLIC BP	PULSE PRESSURE	HYPERTENSIVE STATUS	HYPERTENSIVE STATUS_code	HYPERTENSIVE URGENCY	HYPERTENSIVE URGENCY_code	HYPERTENSIVE EMERGENCY	HYPERTENSIVE EMERGENCY_code	hypertensive crisis_code	KIDNEY CONDITIONS	KIDNEY CONDITIONS_code	DIABETES	DIABETES_code	HIV STATUS	HIV STATUS_code	HISTORY OF STROKE	HISTORY OF STROKE_code	HISTORY OF STROKE	ON ANTIHYPERTENSIVES	ON ANTIHYPERTENSIVES_code	COMPLIANT TO MEDICATION	COMPLIANT TO MEDICATION_code	MARITAL STATUS	MARITAL STATUS_code	EMPLOYMENT STATUS	EMPLOYMENT STATUS_code	SMOKING	SMOKING_code	ALCOHOL	ALCOHOL_code	BMI	HOSPITALIZED	HOSPITALIZED_code	OTHER CONDITIONS	cormodities_code	Complete?
401		2024-04-15 12:21:00	18	2	MALE	1	148	98	60	NORMOTENSIVE	2	No	0	No	0	0	NO	2	NO	2	Unknown		No	2	2	NO		NO		SINGLE	2	UNEMPLOYED	0	NO	0	NO	0		NO	2	Mild Covid-19	1	Complete
868		2024-05-06 12:41:00	18	1	MALE	1	132	86	36	NORMOTENSIVE	2	No	0	No	0	0	NO	2	NO	2	Non reactive	0	No	2	2	NO				SINGLE	2	UNEMPLOYED	0	NO	0	NO	0		YES	1	AGE	1	Complete
118		2024-04-10 11:32:00	18	1	MALE	1	128	84	32	NORMOTENSIVE	2	No	0	No	0	0	NO	2	NO	2	Unknowin		No	2	2	NO		NO		SINGLE	2	EMPLOYED	1	YES	1	YES	1		YES	1	OPP	1	Complete
515		2024-04-17 12:36:00	18	1	MALE	1	128	84	59	NORMOTENSIVE	2	No	0	No	0	0	NO	2	NO	2	Non reactive	0	No	2	2	NO				SINGLE	2	UNEMPLOYED	0	NO	0	NO	0		YES	1	Drug toxicity	1	Complete
821		2024-05-06 11:11:00	18	1	FEMALE	2	126	82	39	NORMOTENSIVE	2	No	0	No	0	0	NO	2	NO	2	Non reactive	0	No	2	2	NO				SINGLE	2	UNEMPLOYED	0	NO	0	NO	0		NO	2	Malaria	1	Complete
412		2024-04-15 12:48:00	18	1	FEMALE	2	125	82	50	NORMOTENSIVE	2	No	0	No	0	0	NO	2	NO	2	Unknown		No	2	2	NO		NO		SINGLE	2	UNEMPLOYED	0	NO	0	NO	0		YES	1	Acute Asthma	1	Complete
601		2024-04-22 11:28:00	18	1	MALE	1	123	81	40	NORMOTENSIVE	2	No	0	No	0	0	NO	2	NO	2	Non reactive	0	No	2	2	NO				SINGLE	2	UNEMPLOYED	0	NO	0	NO	0		YES	1	Asthma	1	Complete
432		2024-04-15 13:20:00	18	1	FEMALE	2	122	80	41	NORMOTENSIVE	2	No	0	No	0	0	NO	2	NO	2	Unknown		No	2	2	NO		NO		SINGLE	2	UNEMPLOYED	0	NO	0	NO	0		NO	2	Anemia	1	Complete
847		2024-05-06 11:53:00	18	1	FEMALE	2	119	77	15	NORMOTENSIVE	2	No	0	No	0	0	NO	2	NO	2	Unknown		No	2	2	NO				SINGLE	2	UNEMPLOYED	0	NO	0	NO	0		NO	2	PUD	1	Complete
191		2024-04-11 09:08:00	18	1	MALE	1	113	74	46	NORMOTENSIVE	2	No	0	No	0	0	NO	2	NO	2	Non reactive	0	No	2	2	NO		NO		SINGLE	2	UNEMPLOYED	0	NO	0	NO	0		NO	2	Covid 19	1	Complete
547		2024-04-17 13:25:00	18	1	FEMALE	2	113	74	56	NORMOTENSIVE	2	No	0	No	0	0	NO	2	NO	2		0	No	2	2	NO				SINGLE	2	UNEMPLOYED	0	NO	0	YES	1		YES	1	Para suicide	1	Complete
219	-52.6	2024-04-11 10:04:00	18	1	MALE	1	110	71	33	NORMOTENSIVE	2	No	0	No	0	0	NO	2	NO	2	Unknown		No	2	2	NO		NO		SINGLE	2	UNEMPLOYED	0	NO	0	NO	0		NO	2	Covid-19	1	Complete
630		2024-04-22 12:05:00	18	1	FEMALE	2	109	70		NORMOTENSIVE	2	No	0	No	0	0	NO	2	NO	2	neg	0	No	2	2	NO		NO				UNEMPLOYED	0	NO	0	NO	0		NO	2	asthma	1	Complete
626		2024-04-22 12:02:00	18	1	MALE	1	105	67	7	NORMOTENSIVE	2	No	0	No	0	0	NO	2	YES	1	Unknown		No	2	2	NO				SINGLE	2	UNEMPLOYED	0	NO	0	NO	0		YES	1	Seizures	1	Complete
285		2024-04-11 11:47:00	18	1	FEMALE	2	101	64	41	NORMOTENSIVE	2	No	0	No	0	0	NO	2	NO	2	Reactive	1	No	2	2	NO				SINGLE	2	UNEMPLOYED	0	NO	0	NO	0		NO	2	None	0	Complete
257		2024-04-11 11:02:00	18	1	MALE	1	100	62	27	NORMOTENSIVE	2	No	0	No	0	0	NO	2	NO	2	Non reactive	0	No	2	2	NO		NO		SINGLE	2	UNEMPLOYED	0	NO	0	NO	0		NO	2	Severe anemia	1	Complete
174		2024-04-10 20:37:00	18	1	FEMALE	2	98	60	30	NORMOTENSIVE	2	No	0	No	0	0	NO	2	NO	2	Non reactive	0	No	2	2	NO		NO		SINGLE	2	UNEMPLOYED	0	NO	0	NO	0		NO	2	Malaria	1	Complete
298		2024-04-11 19:58:00	18	1	FEMALE	2	98	60	42	NORMOTENSIVE	2	No	0	No	0	0	NO	2	NO	2	Non reactive	0	No	2	2	NO		NO		SINGLE	2	UNEMPLOYED	0	NO	0	NO	0		NO	2	None	0	Complete
413		2024-04-15 13:06:00	18	1	FEMALE	2	96	60	30	NORMOTENSIVE	2	No	0	No	0	0	NO	2	NO	2	Unknown					NO		NO		SINGLE	2	UNEMPLOYED	0	NO	0	NO	0		NO	2	Angina Pectoris	1	Complete
508		2024-04-15 15:43:00	18	1	FEMALE	2	96	60	30	NORMOTENSIVE	2	No	0	No	0	0	NO	2	NO	2	Unknown		No	2	2	NO		NO		SINGLE	2	UNEMPLOYED	0	NO	0	NO	0		NO	2	Angina Pectoris	1	Complete
299		2024-04-11 20:09:00	18	1	FEMALE	2	91	58	24	NORMOTENSIVE	2	No	0	No	0	0	NO	2	NO	2	Reactive	1	No	2	2	NO		NO		SINGLE	2	UNEMPLOYED	0	NO	0	NO	0		NO	2	Pyelonephritis	1	Complete
963		2024-05-06 19:32:00	18	1	FEMALE	2	91	57	24	NORMOTENSIVE	2	No	0	No	0	0	NO	2	NO	2	Reactive	1	No	2	2	NO				SINGLE	2	UNEMPLOYED	0	NO	0	NO	0		NO	2	Pyelonephritis	1	Complete
727		2024-04-23 13:58:00	19	1	MALE	1	153	104	64	NORMOTENSIVE	2	No	0	No	0	0	NO	2	NO	2	Non reactive	0	No	2	2	NO				SINGLE	2	UNEMPLOYED	0	NO	0	NO	0		YES	1	Hypochondriasis	1	Complete
552		2024-04-17 13:31:00	19	1	MALE	1	149	99	69	NORMOTENSIVE	2	No	0	No	0	0	NO	2	NO	2	Unknown		No	2	2	NO				SINGLE	2	UNEMPLOYED	0	NO	0	NO	0		YES	1	Seizures	1	Complete
698		2024-04-23 13:25:00	19	1	FEMALE	2	136	89	40	NORMOTENSIVE	2	No	0	No	0	0	NO	2	NO	2	Non reactive	0	No	2	2	NO				SINGLE	2	UNEMPLOYED	0	NO	0	NO	0		NO	2	PUD	1	Complete
280		2024-04-11 11:36:00	19	1	MALE	1	129	85	42	NORMOTENSIVE	2	No	0	No	0	0	NO	2	NO	2	Non reactive	0	No	2	2	NO						UNEMPLOYED	0	NO	0	NO	0		NO	2	Malaria	1	Complete
69		2024-04-10 09:12:00	19	1	FEMALE	2	128	84	60	NORMOTENSIVE	2	No	0	No	0	0	NO	2	NO	2	Non reactive	0	No	2	2	NO				SINGLE	2	UNEMPLOYED	0	NO	0				NO	2	PID	1	Complete
360		2024-04-15 11:30:00	19	1	FEMALE	2	125	82	18	NORMOTENSIVE	2	No	0	No	0	0	NO	2	NO	2	Non reactive	0	No	2	2	NO				SINGLE	2	UNEMPLOYED	0	NO	0	NO	0		NO	2	Pneumonia	1	Complete
696		2024-04-23 13:23:00	19	1	MALE	1	121	80	52	NORMOTENSIVE	2	No	0	No	0	0	NO	2	NO	2	Non reactive	0	No	2	2	NO				SINGLE	2	UNEMPLOYED	0	NO	0				YES	1	Food poisoning	1	Complete
615		2024-04-22 11:48:00	19	1	FEMALE	2	120	79		NORMOTENSIVE	2	No	0	No	0	0	NO	2	NO	2	neg	0	No	2	2	NO		NO		SINGLE	2	UNEMPLOYED	0	NO	0	NO	0		YES	1		0	Complete
917		2024-05-06 14:32:00	19	1	FEMALE	2	120	78	49	NORMOTENSIVE	2	No	0	No	0	0	NO	2	NO	2	Non reactive	0	No	2	2	NO				SINGLE	2	UNEMPLOYED	0	YES	1	YES	1		NO	2	AGE	1	Complete
943		2024-05-06 15:44:00	19	1	FEMALE	2	119	77	50	NORMOTENSIVE	2	No	0	No	0	0	NO	2	NO	2	Non reactive	0	No	2	2	NO				SINGLE	2	UNEMPLOYED	0	NO	0	NO	0		YES	1	Malaria	1	Complete
536		2024-04-17 13:09:00	19	1	FEMALE	2	116	76	55	NORMOTENSIVE	2	No	0	No	0	0	NO	2	NO	2	Non reactive	0	No	2	2	NO				SINGLE	2	UNEMPLOYED	0	NO	0	NO	0		NO	2	Gastritis	1	Complete
703		2024-04-23 13:34:00	19	1	FEMALE	2	115	75	37	NORMOTENSIVE	2	No	0	No	0	0	NO	2	NO	2	Non reactive	0	No	2	2	NO				MARRIED	1	EMPLOYED	1	NO	0	NO	0		NO	2	Gravid	1	Complete
771		2024-04-23 14:56:00	19	1	MALE	1	107	68	36	NORMOTENSIVE	2	No	0	No	0	0	NO	2	NO	2	Unknown		No	2	2	NO				SINGLE	2	UNEMPLOYED	0	YES	1	YES	1		YES	1	Neurosyhillis	1	Complete
483		2024-04-15 14:13:00	19	1	FEMALE	2	104	66	39	NORMOTENSIVE	2	No	0	No	0	0	NO	2	NO	2	Non reactive	0	No	2	2	NO		NO		SINGLE	2	UNEMPLOYED	0	NO	0	NO	0		NO	2	CAP	1	Complete
742		2024-04-23 14:17:00	20	1	MALE	1	152	103	48	HYPERTENSIVE	1	Yes	1	No	0	1	YES	1	NO	2	Non reactive	0	No	2	2	NO	0			SINGLE	2	UNEMPLOYED	0	NO	0	NO	0		NO	2	UTI	1	Complete
96		2024-04-10 09:56:00	20	1	MALE	1	144	96	59	NORMOTENSIVE	2	No	0	No	0	0	NO	2	NO	2	No. Reactive	0	No	2	2	NO						UNEMPLOYED	0	NO	0	NO	0		NO	2	Asthma	1	Complete
938		2024-05-06 15:29:00	20	1	MALE	1	137	90	36	NORMOTENSIVE	2	No	0	No	0	0	NO	2	NO	2	Non reactive	0	No	2	2	NO				SINGLE	2	UNEMPLOYED	0	NO	0	YES	1		YES	1	Alcohol intoxication	1	Complete
523		2024-04-17 12:49:00	20	1	MALE	1	132	87	44	NORMOTENSIVE	2	No	0	No	0	0	NO	2	NO	2	Non reactive	0	No	2	2	NO				SINGLE	2	UNEMPLOYED	0	YES	1	YES	1		YES	1	OPP	1	Complete
782		2024-04-23 15:08:00	20	1	FEMALE	2	132	87	47	NORMOTENSIVE	2	No	0	No	0	0	NO	2	NO	2	Non reactive	0	No	2	2	NO				SINGLE	2	UNEMPLOYED	0	NO	0	NO	0		YES	1	Seizures	1	Complete
656		2024-04-22 12:54:00	20	1	FEMALE	2	122	80	37	NORMOTENSIVE	2	No	0	No	0	0	NO	2	NO	2	Non reactive	0	No	2	2	NO		NO		SINGLE	2	UNEMPLOYED	0	NO	0	NO	0		NO	2	Severe anemia	1	Complete
368		2024-04-15 11:49:00	20	1	MALE	1	121	80	46	NORMOTENSIVE	2	No	0	No	0	0	NO	2	NO	2	Non reactive	0	No	2	2	NO				SINGLE	2	UNEMPLOYED	0	NO	0	NO	0		NO	2	Pneumonia	1	Complete
914		2024-05-06 14:28:00	20	1	FEMALE	2	120	78	60	NORMOTENSIVE	2	No	0	No	0	0	NO	2	NO	2	Non reactive	0	No	2	2	NO				SINGLE	2	UNEMPLOYED	0	NO	0	NO	0		NO	2	Gastritis	1	Complete
557		2024-04-17 13:36:00	20	1	FEMALE	2	119	78	34	NORMOTENSIVE	2	No	0	No	0	0	NO	2	NO	2	Non reactive	0	No	2	2	NO				SINGLE	2	UNEMPLOYED	0	NO	0	NO	0		NO	2	asthma	1	Complete
794		2024-04-23 15:19:00	20	1	FEMALE	2	119	78	42	NORMOTENSIVE	2	No	0	No	0	0	NO	2	NO	2	Non reactive	0	No	2	2	NO		NO		SINGLE	2	UNEMPLOYED	0	NO	0	NO	0		NO	2	PID	1	Complete
265		2024-04-11 11:12:00	20	1	FEMALE	2	116	76	42	NORMOTENSIVE	2	No	0	No	0	0	NO	2	NO	2	Unknown		No	2	2	NO		NO		SINGLE	2	UNEMPLOYED	0	NO	0	NO	0		NO	2	PUD	1	Complete
661		2024-04-22 13:01:00	20	1	FEMALE	2	115	75	34	NORMOTENSIVE	2	No	0	No	0	0	NO	2	NO	2	Non reactive	0	No	2	2	NO				SINGLE	2	UNEMPLOYED	0	NO	0	NO	0		NO	2	Covid 19	1	Complete
641		2024-04-22 12:21:00	20	1	FEMALE	2	112	73	45	NORMOTENSIVE	2	No	0	No	0	0	NO	2	NO	2	Non reactive	0	No	2	2	NO				SINGLE	2	UNEMPLOYED	0	NO	0	NO	0		NO	2	Epilepsy	1	Complete
270		2024-04-11 11:21:00	20	1	FEMALE	2	111	72	33	NORMOTENSIVE	2	No	0	No	0	0		1	NO	2	Non reactive	0	No	2	2	NO				SINGLE	2	UNEMPLOYED	0	NO	0	NO	0		NO	2	UTI	1	Complete
289		2024-04-11 11:51:00	20	1	MALE	1	111	72	33	NORMOTENSIVE	2	No	0	No	0	0	NO	2	NO	2	Non reactive	0	No	2	2	NO				SINGLE	2	UNEMPLOYED	0	NO	0	NO	0		NO	2	Asthma	1	Complete
490		2024-04-15 14:19:00	20	1	MALE	1	109	70	44	NORMOTENSIVE	2	No	0	No	0	0	NO	2	NO	2	Non reactive	0	No	2	2	NO				SINGLE	2	UNEMPLOYED	0	NO	0	NO	0		NO	2	Asthma	1	Complete
589		2024-04-17 16:30:00	20	1	FEMALE	2	104	66	16	NORMOTENSIVE	2	No	0	No	0	0	NO	2	NO	2	Non reactive	0	No	2	2	NO				SINGLE	2	UNEMPLOYED	0	NO	0	NO	0		NO	2	Acute gastroenteritis	1	Complete
590		2024-04-17 16:30:00	20	1	FEMALE	2	104	66	16	NORMOTENSIVE	2	No	0	No	0	0	NO	2	NO	2	Non reactive	0	No	2	2	NO				SINGLE	2	UNEMPLOYED	0	NO	0	NO	0		NO	2	Acute gastroenteritis	1	Complete
181		2024-04-10 20:50:00	20	1	FEMALE	2	99	61	34	NORMOTENSIVE	2	No	0	No	0	0	NO	2	NO	2	Non reactive	0	No	2	2	NO				SINGLE	2	EMPLOYED	1	NO	0	NO	0		YES	1	Gastritis	1	Complete
551		2024-04-17 13:30:00	20	1	MALE	1	92	58	55	NORMOTENSIVE	2	No	0	No	0	0	NO	2	NO	2	Non reactive	0	No	2	2	NO				SINGLE	2	UNEMPLOYED	0	NO	0	NO	0		YES	1	Seizures	1	Complete
788		2024-04-23 15:14:00	20	1	FEMALE	2	91	57	41	NORMOTENSIVE	2	No	0	No	0	0	NO	2	NO	2	Non reactive	0	No	2	2	NO		NO		SINGLE	2	UNEMPLOYED	0	NO	0	YES	1		NO	2	Unstable angina	1	Complete
587		2024-04-17 16:27:00	20	1	FEMALE	2	90	56	30	NORMOTENSIVE	2	No	0	No	0	0	NO	2	NO	2	Non reactive	0	No	2	2	NO				SINGLE	2	UNEMPLOYED	0	NO	0	NO	0		NO	2	Epilepsy	1	Complete
901		2024-05-06 14:09:00	20	1	FEMALE	2	90	56	17	NORMOTENSIVE	2	No	0	No	0	0	NO	2	NO	2	Reactive	1	No	2	2	NO				MARRIED	1	UNEMPLOYED	0	NO	0	NO	0		YES	1	Chronic diarrheal disease	1	Complete
874		2024-05-06 13:31:00	20	1	FEMALE	2	88	55	30	NORMOTENSIVE	2	No	0	No	0	0	NO	2	NO	2	Non reactive	0	No	2	2	NO				SINGLE	2	UNEMPLOYED	0	NO	0	NO	0		YES	1	Hypovolemic shock	1	Complete
560		2024-04-17 13:41:00	21	1	MALE	1	167	112	71	NORMOTENSIVE	2	No	0	No	0	0	NO	2	NO	2	Unknown		No	2	2	NO		NO		SINGLE	2	UNEMPLOYED	0	NO	0	NO	0		YES	1	Severe malaria	1	Complete
386		2024-04-15 12:10:00	21	1	MALE	1	162	111	47	HYPERTENSIVE	1	Yes	1	No	0	1	NO	2	NO	2	Non reactive	0	No	2	2	NO	0	NO	0	SINGLE	2	UNEMPLOYED	0	NO	0	NO	0		NO	2	Covid 19	1	Complete
632		2024-04-22 12:08:00	21	1	MALE	1	152	104	52	NORMOTENSIVE	2	No	0	No	0	0	NO	2	NO	2	Non reactive	0	No	2	2	NO				SINGLE	2	UNEMPLOYED	0	NO	0	NO	0		NO	2	OPP	1	Complete
802		2024-04-23 15:30:00	21	1	MALE	1	140	92	54	NORMOTENSIVE	2	No	0	No	0	0	NO	2	NO	2	Non reactive	0	No	2	2	NO				SINGLE	2	UNEMPLOYED	0	NO	0	NO	0		NO	2	STI	1	Complete
45		2024-03-21 19:28:00	21	1	FEMALE	2	137	90	25	HYPERTENSIVE	1	Yes	1	No	0	1	NO	2	NO	2	unknown		No	2	2	YES	1	NO	0	SINGLE	2	UNEMPLOYED	0	NO	0	NO	0		NO	2	None	0	Complete
646		2024-04-22 12:26:00	21	1	FEMALE	2	135	89		NORMOTENSIVE	2	No	0	No	0	0	NO	2	NO	2	neg	0	No	2	2	NO		NO		SINGLE	2	UNEMPLOYED	0	NO	0	NO	0		NO	2	AGE	1	Complete
855		2024-05-06 12:03:00	21	1	MALE	1	135	89	48	NORMOTENSIVE	2	No	0	No	0	0	NO	2	NO	2	Non reactive	0	No	2	2	NO				SINGLE	2	UNEMPLOYED	0	YES	1	NO	0		YES	1	Good poisoning	1	Complete
380		2024-04-15 12:03:00	21	1	FEMALE	2	134	88	57	NORMOTENSIVE	2	No	0	No	0	0	NO	2	NO	2	Non reactive	0	No	2	2	NO				SINGLE	2	UNEMPLOYED	0	NO	0	NO	0		NO	2	None	0	Complete
744		2024-04-23 14:19:00	21	1	MALE	1	133	87	50	NORMOTENSIVE	2	No	0	No	0	0	NO	2	NO	2	Non reactive	0	No	2	2	NO				MARRIED	1	EMPLOYED	1	YES	1	YES	1		YES	1	Alcohol intoxication	1	Complete
250		2024-04-11 10:53:00	21	1	MALE	1	131	86	62	NORMOTENSIVE	2	No	0	No	0	0	NO	2	NO	2	Non reactive	0	No	2	2	NO				SINGLE	2	UNEMPLOYED	0	NO	0	NO	0		NO	2	CAP	1	Complete
864		2024-05-06 12:19:00	21	1	FEMALE	2	131	86	50	NORMOTENSIVE	2	No	0	No	0	0	NO	2	NO	2	Non reactive	0	No	2	2	NO				SINGLE	2	UNEMPLOYED	0	NO	0	NO	0		NO	2	PUD	1	Complete
556		2024-04-17 13:36:00	21	1	MALE	1	130	85	49	NORMOTENSIVE	2	No	0	No	0	0	NO	2	NO	2	Unknown		No	2	2	NO				SINGLE	2	UNEMPLOYED	0	NO	0	NO	0		NO	2	Otitis media	1	Complete
806		2024-05-06 10:33:00	21	1	FEMALE	2	130	85	45	NORMOTENSIVE	2	No	0	No	0	0	NO	2	NO	2	Non reactive	0	No	2	2	NO				SINGLE	2	UNEMPLOYED	0	NO	0	NO	0		YES	1	Asthma	1	Complete
757		2024-04-23 14:34:00	21	1	FEMALE	2	128	84	41	NORMOTENSIVE	2	No	0	No	0	0	NO	2	NO	2	Unknown		No	2	2	NO		NO		MARRIED	1	UNEMPLOYED	0	NO	0	NO	0		YES	1	Para suicide	1	Complete
372		2024-04-15 11:53:00	21	1	MALE	1	125	82	41	NORMOTENSIVE	2	No	0	No	0	0	NO	2	NO	2	Non reactive	0	No	2	2	NO				SINGLE	2	UNEMPLOYED	0	NO	0	NO	0		NO	2	Covid 19	1	Complete
415		2024-04-15 13:08:00	21	1	FEMALE	2	125	82	37	NORMOTENSIVE	2	No	0	No	0	0	NO	2	NO	2	Non reactive	0	No	2	2	NO				SINGLE	2	UNEMPLOYED	0	NO	0	NO	0		NO	2	Covid 19	1	Complete
758		2024-04-23 14:35:00	21	1	FEMALE	2	123	80	60	NORMOTENSIVE	2	No	0	No	0	0	NO	2	NO	2	Non reactive	0	No	2	2	NO				SINGLE	2	UNEMPLOYED	0	NO	0	NO	0		NO	2	AGE	1	Complete
431		2024-04-15 13:20:00	21	1	MALE	1	121	80	49	NORMOTENSIVE	2	No	0	No	0	0	NO	2	NO	2	Non reactive	0	No	2	2	NO				SINGLE	2	UNEMPLOYED	0	NO	0	NO	0		NO	2	Covid 19	1	Complete
937		2024-05-06 15:28:00	21	1	FEMALE	2	121	80	40	NORMOTENSIVE	2	No	0	No	0	0	NO	2	NO	2	Non reactive	0	No	2	2	NO				SINGLE	2	UNEMPLOYED	0	NO	0	NO	0		YES	1	Severe jaundice	1	Complete
1010		2024-05-07 09:30:00	21	1	FEMALE	2	121	80	46	NORMOTENSIVE	2	No	0	No	0	0	YES	1	NO	2	Non reactive	0	No	2	2	NO				SINGLE	2	UNEMPLOYED	0	NO	0	NO	0		NO	2	Urinary tract infection	1	Complete
162		2024-04-10 19:51:00	21	1	MALE	1	119	78	49	NORMOTENSIVE	2	No	0	No	0	0	NO	2	NO	2	Non reactive	0	No	2	2	NO				SINGLE	2	UNEMPLOYED	0	NO	0	NO	0		YES	1	PUD	1	Complete
516		2024-04-17 12:38:00	21	1	FEMALE	2	118	77	36	NORMOTENSIVE	2	No	0	No	0	0	NO	2	NO	2	Non reactive	0	No	2	2	NO				SINGLE	2	UNEMPLOYED	0	NO	0	NO	0		YES	1	Angina pectoris	1	Complete
796		2024-04-23 15:21:00	21	1	FEMALE	2	117	76	31	NORMOTENSIVE	2	No	0	No	0	0	NO	2	NO	2	Non reactive	0	No	2	2	NO				SINGLE	2	UNEMPLOYED	0	NO	0	YES	1		NO	2	Asthma	1	Complete
176		2024-04-10 20:40:00	21	1	MALE	1	116	76	45	NORMOTENSIVE	2	No	0	No	0	0	NO	2	NO	2	Non reactive	0	No	2	2	NO				SINGLE	2	UNEMPLOYED	0	NO	0	NO	0		NO	2	PUD	1	Complete
70		2024-04-10 09:14:00	21	1	FEMALE	2	115	76	43	NORMOTENSIVE	2	No	0	No	0	0	NO	2	NO	2	Non reactive	0	No	2	2	NO				SINGLE	2	UNEMPLOYED	0	NO	0	NO	0		NO	2	UTI	1	Complete
599		2024-04-22 11:22:00	21	1	FEMALE	2	114	75	42	NORMOTENSIVE	2	No	0	No	0	0	NO	2	NO	2	Unknown		No	2	2	NO		NO		SINGLE	2	UNEMPLOYED	0	NO	0	NO	0		NO	2	Acute diarrheal disease	1	Complete
600		2024-04-22 11:25:00	21	1	FEMALE	2	114	75	42	NORMOTENSIVE	2	No	0	No	0	0	NO	2	NO	2	Unknown		No	2	2	NO		NO		SINGLE	2	UNEMPLOYED	0	NO	0	NO	0		NO	2	Acute diarrheal disease	1	Complete
619		2024-04-22 11:54:00	21	1	FEMALE	2	114	75	43	NORMOTENSIVE	2	No	0	No	0	0	NO	2	NO	2	Reactive	1	No	2	2	NO		NO		SINGLE	2	UNEMPLOYED	0	NO	0	NO	0		YES	1	Neurosyphilis	1	Complete
128		2024-04-10 11:51:00	21	1	FEMALE	2	113	74	33	NORMOTENSIVE	2	No	0	No	0	0	NO	2	NO	2	Non reactive	0	No	2	2	NO		NO		SINGLE	2	UNEMPLOYED	0	NO	0	NO	0		NO	2	AGE	1	Complete
834		2024-05-06 11:31:00	21	1	FEMALE	2	112	73	36	NORMOTENSIVE	2	No	0	No	0	0	NO	2	NO	2	Non reactive	0	No	2	2	NO				SINGLE	2	UNEMPLOYED	0	NO	0	NO	0		NO	2	Tonsillitis	1	Complete
418		2024-04-15 13:09:00	21	1	FEMALE	2	110	71	51	NORMOTENSIVE	2	No	0	No	0	0	NO	2	NO	2	Reactive	1	No	2	2	NO		NO		SINGLE	2	UNEMPLOYED	0	NO	0	NO	0		NO	2	Anemia	1	Complete
666		2024-04-22 13:09:00	21	1	FEMALE	2	110	71	31	NORMOTENSIVE	2	No	0	No	0	0	NO	2	NO	2	Non reactive	0	No	2	2	NO				SINGLE	2	UNEMPLOYED	0	NO	0	NO	0		NO	2		0	Complete
699		2024-04-23 13:26:00	21	1	MALE	1	108	69	49	NORMOTENSIVE	2	No	0	No	0	0	NO	2	NO	2	Non reactive	0	No	2	2	NO				SINGLE	2	UNEMPLOYED	0	NO	0	NO	0		YES	1	Malaria	1	Complete
379		2024-04-15 12:01:00	21	1	FEMALE	2	106	68	38	NORMOTENSIVE	2	No	0	No	0	0	NO	2	NO	2	Reactive	1	No	2	2	NO				SINGLE	2	UNEMPLOYED	0	NO	0	NO	0		NO	2	CAP	1	Complete
721		2024-04-23 13:51:00	21	1	FEMALE	2	106	68	42	NORMOTENSIVE	2	No	0	No	0	0	NO	2	NO	2	Non reactive	0	No	2	2	NO				SINGLE	2	UNEMPLOYED	0	NO	0	NO	0		NO	2	Migraine	1	Complete
856		2024-05-06 12:05:00	21	1	MALE	1	103	65	40	NORMOTENSIVE	2	No	0	No	0	0	NO	2	NO	2	Non reactive	0	No	2	2	NO				SINGLE	2	UNEMPLOYED	0	NO	0	NO	0		YES	1	Amitraz poisoning	1	Complete
85		2024-04-10 09:42:00	21	1	FEMALE	2	99	61	28	NORMOTENSIVE	2	No	0	No	0	0	NO	2	NO	2	Reactive	1	No	2	2	NO		NO		SINGLE	2	UNEMPLOYED	0	NO	0	NO	0		YES	1	Tuberculosis	1	Complete
848		2024-05-06 11:54:00	21	1	FEMALE	2	87	53	25	NORMOTENSIVE	2	No	0	No	0	0	NO	2	NO	2	Non reactive	0	No	2	2	NO				SINGLE	2	UNEMPLOYED	0	NO	0	NO	0		NO	2	Malaria	1	Complete
984		2024-05-06 21:08:00	22	1	FEMALE	2	151	101	59	NORMOTENSIVE	2	No	0	No	0	0	NO	2	NO	2	Non reactive	0	No	2	2	NO				SINGLE	2	UNEMPLOYED	0	NO	0	YES	1		NO	2	Covid 19	1	Complete
680		2024-04-23 13:08:00	22	1	MALE	1	141	94	60	NORMOTENSIVE	2	No	0	No	0	0	NO	2	NO	2	Non reactive	0	No	2	2	NO				SINGLE	2	UNEMPLOYED	0	NO	0	NO	0		NO	2	Otitis media	1	Complete
676		2024-04-23 13:03:00	22	1	FEMALE	2	136	89	46	NORMOTENSIVE	2	No	0	No	0	0	NO	2	NO	2	Non reactive	0	No	2	2	NO				SINGLE	2	UNEMPLOYED	0	NO	0	NO	0		NO	2	Muscle sprain	1	Complete
125		2024-04-10 11:48:00	22	1	FEMALE	2	133	88	55	NORMOTENSIVE	2	No	0	No	0	0	NO	2	NO	2	Non reactive	0	No	2	2	NO		NO		SINGLE	2	UNEMPLOYED	0	NO	0	NO	0		NO	2	URTI	1	Complete
909		2024-05-06 14:20:00	22	1	FEMALE	2	133	87	39	NORMOTENSIVE	2	No	0	No	0	0	NO	2	NO	2	Non reactive	0	No	2	2	NO				SINGLE	2	UNEMPLOYED	0	NO	0	NO	0		NO	2	Acute Diarrheal Disease	1	Complete
387		2024-04-15 12:11:00	22	1	MALE	1	129	85	58	NORMOTENSIVE	2	No	0	No	0	0	NO	2	NO	2	Non reactive	0	No	2	2	NO		NO		SINGLE	2	UNEMPLOYED	0	NO	0	NO	0		NO	2	Covid 19	1	Complete
977		2024-05-06 20:56:00	22	1	FEMALE	2	125	81	41	NORMOTENSIVE	2	No	0	No	0	0	NO	2	NO	2	Non reactive	0	No	2	2	NO				SINGLE	2	UNEMPLOYED	0	NO	0	NO	0		NO	2	Severe anemia	1	Complete
534		2024-04-17 13:07:00	22	1	FEMALE	2	123	81	43	NORMOTENSIVE	2	No	0	No	0	0	NO	2	NO	2	Non reactive	0	No	2	2	NO				SINGLE	2	UNEMPLOYED	0	NO	0	NO	0		YES	1	Sepsis	1	Complete
495		2024-04-15 14:23:00	22	1	MALE	1	122	80	40	NORMOTENSIVE	2	No	0	No	0	0	NO	2	NO	2	Non reactive	0	No	2	2	NO				SINGLE	2	EMPLOYED	1	NO	0	YES	1		NO	2	Acute rhinitis	1	Complete
510		2024-04-17 12:29:00	22	1	FEMALE	2	122	80	35	NORMOTENSIVE	2	No	0	No	0	0	NO	2	NO	2	Unknown		No	2	2	NO				SINGLE	2	UNEMPLOYED	0	NO	0	NO	0		NO	2	Symptomatic anemia	1	Complete
640		2024-04-22 12:19:00	22	1	FEMALE	2	120	79		NORMOTENSIVE	2	No	0	No	0	0	NO	2	NO	2	neg	0	No	2	2	NO		NO		SINGLE	2	UNEMPLOYED	0	NO	0	NO	0		NO	2	Add	1	Complete
760		2024-04-23 14:38:00	22	1	MALE	1	119	78	40	NORMOTENSIVE	2	No	0	No	0	0	NO	2	NO	2	Non reactive	0	No	2	2	NO				SINGLE	2	EMPLOYED	1	NO	0	NO	0		YES	1	Severe asthma	1	Complete
442		2024-04-15 13:28:00	22	1	MALE	1	115	75	46	NORMOTENSIVE	2	No	0	No	0	0	NO	2	NO	2	Non reactive	0	No	2	2	NO				SINGLE	2	UNEMPLOYED	0	NO	0	NO	0		NO	2	Covid 19	1	Complete
889		2024-05-06 13:52:00	22	1	MALE	1	113	73	52	NORMOTENSIVE	2	No	0	No	0	0	NO	2	NO	2	Unknown		No	2	2	NO				SINGLE	2	UNEMPLOYED	0	YES	1	YES	1		YES	1	Malaria	1	Complete
364		2024-04-15 11:43:00	22	1	MALE	1	111	72	22	NORMOTENSIVE	2	No	0	No	0	0	NO	2	NO	2	Non reactive	0	No	2	2	NO				SINGLE	2	UNEMPLOYED	0	NO	0	NO	0		NO	2	Asthma	1	Complete
416		2024-04-15 13:09:00	22	1	FEMALE	2	111	72	36	NORMOTENSIVE	2	No	0	No	0	0	NO	2	NO	2	Non reactive	0	No	2	2	NO				SINGLE	2	UNEMPLOYED	0	NO	0	NO	0		NO	2	Pneumonia	1	Complete
417		2024-04-15 13:09:00	22	1	FEMALE	2	111	72	36	NORMOTENSIVE	2	No	0	No	0	0	NO	2	NO	2	Non reactive	0	No	2	2	NO				SINGLE	2	UNEMPLOYED	0	NO	0	NO	0		NO	2	Pneumonia	1	Complete
878		2024-05-06 13:36:00	22	1	FEMALE	2	111	72	30	NORMOTENSIVE	2	No	0	No	0	0	NO	2	NO	2	Non reactive	0	No	2	2	NO				SINGLE	2	UNEMPLOYED	0	NO	0	NO	0		NO	2	AGE	1	Complete
163		2024-04-10 19:53:00	22	1	FEMALE	2	110	71	33	NORMOTENSIVE	2	No	0	No	0	0	NO	2	NO	2	Non reactive	0	No	2	2	NO		NO		SINGLE	2	UNEMPLOYED	0	NO	0	NO	0		NO	2	Pneumonia	1	Complete
213		2024-04-11 09:56:00	22	1	FEMALE	2	110	71	20	NORMOTENSIVE	2	No	0	No	0	0	NO	2	NO	2	Non reactive	0	No	2	2	NO				SINGLE	2	UNEMPLOYED	0	NO	0	YES	1		NO	2	Candidiasis	1	Complete
374		2024-04-15 11:56:00	22	1	FEMALE	2	110	71	16	NORMOTENSIVE	2	No	0	No	0	0	NO	2	NO	2	Non reactive	0	No	2	2	NO				SINGLE	2	UNEMPLOYED	0	NO	0	NO	0		NO	2	Covid 19	1	Complete
171		2024-04-10 20:29:00	22	1	FEMALE	2	109	70	37	NORMOTENSIVE	2	No	0	No	0	0	NO	2	NO	2	Non reactive	0	No	2	2	NO		NO		MARRIED	1	UNEMPLOYED	0	NO	0	YES	1		YES	1	Malaria	1	Complete
474		2024-04-15 14:05:00	22	1	MALE	1	104	66	34	NORMOTENSIVE	2	No	0	No	0	0	NO	2	NO	2	Non reactive	0	No	2	2	NO		NO		SINGLE	2	UNEMPLOYED	0	NO	0	NO	0		NO	2	CAP	1	Complete
133		2024-04-10 12:01:00	22	1	FEMALE	2	94	59	21	NORMOTENSIVE	2	No	0	No	0	0	NO	2	NO	2	Non Reactive	0	No	2	2	NO		NO		SINGLE	2	UNEMPLOYED	0	NO	0	YES	1		NO	2	Pneumonia	1	Complete
101		2024-04-10 10:05:00	22	1	FEMALE	2	86	53	33	NORMOTENSIVE	2	No	0	No	0	0	NO	2	NO	2	Unknown		No	2	2	NO		NO		SINGLE	2	UNEMPLOYED	0	NO	0	NO	0		YES	1	Septic shock	1	Complete
941		2024-05-06 15:40:00	23	1	MALE	1	145	96	44	NORMOTENSIVE	2	No	0	No	0	0	NO	2	NO	2	Reactive	1	No	2	2	NO				SINGLE	2	UNEMPLOYED	0	NO	0	NO	0		YES	1	Alcohol intoxication	1	Complete
410		2024-04-15 12:39:00	23	1	FEMALE	2	139	92	48	NORMOTENSIVE	2	No	0	No	0	0	NO	2	NO	2	Non reactive	0	No	2	2	NO		NO		SINGLE	2	UNEMPLOYED	0	NO	0	NO	0		NO	2	Pneumonia	1	Complete
542		2024-04-17 13:18:00	23	1	MALE	1	138	91	43	NORMOTENSIVE	2	No	0	No	0	0	NO	2	NO	2	I know		No	2	2	NO				SINGLE	2	UNEMPLOYED	0	YES	1	YES	1		YES	1	Adult onset seizures	1	Complete
725		2024-04-23 13:55:00	23	1	FEMALE	2	138	91	62	NORMOTENSIVE	2	No	0	No	0	0	NO	2	NO	2	Non reactive	0	No	2	2	NO				SINGLE	2	UNEMPLOYED	0	NO	0	NO	0		NO	2	Asthma	1	Complete
731		2024-04-23 14:02:00	23	1	MALE	1	138	91	66	NORMOTENSIVE	2	No	0	No	0	0	NO	2	NO	2	Non reactive	0	No	2	2	NO				SINGLE	2	UNEMPLOYED	0	NO	0	YES	1		YES	1	Hypoglycemia	1	Complete
729		2024-04-23 14:00:00	23	1	MALE	1	137	90	57	NORMOTENSIVE	2	No	0	No	0	0	NO	2	NO	2	Non reactive	0	No	2	2	NO				SINGLE	2	UNEMPLOYED	0	NO	0	NO	0		NO	2	Malaria	1	Complete
527		2024-04-17 12:55:00	23	1	MALE	1	136	89	74	NORMOTENSIVE	2	No	0	No	0	0	NO	2	NO	2	Non reactive	0	No	2	2	NO				SINGLE	2	UNEMPLOYED	0	NO	0	NO	0		NO	2	CAP	1	Complete
700		2024-04-23 13:27:00	23	1	FEMALE	2	136	89	62	NORMOTENSIVE	2	No	0	No	0	0	NO	2	NO	2	Unknown		No	2	2	NO				SINGLE	2	UNEMPLOYED	0	NO	0	NO	0		NO	2	Pneumonia	1	Complete
344		2024-04-15 11:11:00	23	1	FEMALE	2	134	88	45	NORMOTENSIVE	2	No	0	No	0	0	NO	2	NO	2	Non reactive	0	No	2	2	NO				SINGLE	2	UNEMPLOYED	0	NO	0	NO	0		NO	2	Covid 19	1	Complete
929		2024-05-06 15:17:00	23	1	MALE	1	134	88	62	NORMOTENSIVE	2	No	0	No	0	0	NO	2	NO	2	Non reactive	0	No	2	2	NO				SINGLE	2	UNEMPLOYED	0	NO	0	YES	1		YES	1	Alcohol intoxication	1	Complete
245		2024-04-11 10:44:00	23	1	FEMALE	2	133	88	48	NORMOTENSIVE	2		0	No	0	0	NO	2	NO	2	Non reactive	0	No	2	2	NO				SINGLE	2	UNEMPLOYED	0	NO	0	NO	0		NO	2	Lacerations	1	Complete
763		2024-04-23 14:42:00	23	1	MALE	1	132	87	60	NORMOTENSIVE	2	No	0	No	0	0	NO	2	NO	2	Reactive	1	No	2	2	NO				SINGLE	2	UNEMPLOYED	0	NO	0	YES	1		NO	2	Tuberculosis	1	Complete
479		2024-04-15 14:10:00	23	1	FEMALE	2	131	86	34	NORMOTENSIVE	2	No	0	No	0	0	NO	2	NO	2	Non reactive	0	No	2	2	NO				SINGLE	2	UNEMPLOYED	0	NO	0	NO	0		NO	2	Asthma	1	Complete
790		2024-04-23 15:15:00	23	1	FEMALE	2	129	84	36	NORMOTENSIVE	2	No	0	No	0	0	NO	2	NO	2	Non reactive	0	No	2	2	NO				MARRIED	1	UNEMPLOYED	0	NO	0	NO	0		YES	1	Flank pain	1	Complete
131		2024-04-10 11:57:00	23	1	FEMALE	2	124	81	36	NORMOTENSIVE	2	No	0	No	0	0	NO	2	NO	2	Non reactive	0	No	2	2	NO		NO		MARRIED	1	UNEMPLOYED	0	NO	0	NO	0		NO	2	Pneumonia	1	Complete
209		2024-04-11 09:50:00	23	1	FEMALE	2	124	81	44	NORMOTENSIVE	2	No	0	No	0	0	NO	2	NO	2	Non reactive	0	No	2	2	NO		NO		SINGLE	2	UNEMPLOYED	0	NO	0	NO	0		NO	2	Migraine	1	Complete
470		2024-04-15 14:01:00	23	1	FEMALE	2	123	81	43	NORMOTENSIVE	2	No	0	No	0	0	NO	2	NO	2	Non reactive	0	No	2	2	NO		NO		SINGLE	2	UNEMPLOYED	0	YES	1	NO	0		NO	2	Respiratory tract infection	1	Complete
789		2024-04-23 15:14:00	23	1	FEMALE	2	123	80	60	NORMOTENSIVE	2	No	0	No	0	0	NO	2	NO	2	Non reactive	0	No	2	2	NO				SINGLE	2	UNEMPLOYED	0	NO	0	NO	0		NO	2		0	Complete
87		2024-04-10 09:45:00	23	1	FEMALE	2	122	80	40	NORMOTENSIVE	2	No	0	No	0	0	NO	2	NO	2	Non reactive	0	No	2	2	NO				MARRIED	1	EMPLOYED	1	NO	0	NO	0		NO	2	AGE	1	Complete
746		2024-04-23 14:21:00	23	1	FEMALE	2	122	80	28	NORMOTENSIVE	2	No	0	No	0	0	NO	2	NO	2	Unknown		No	2	2	NO				MARRIED	1	UNEMPLOYED	0	NO	0	YES	1		NO	2	Peripheral neuropathy	1	Complete
154		2024-04-10 17:43:00	23	1	MALE	1	120	80	60	NORMOTENSIVE	2	No	0	No	0	0	NO	2	NO	2	Non reactive	0	No	2	2	NO		NO		SINGLE	2	UNEMPLOYED	0	NO	0	YES	1		NO	2	STI	1	Complete
732		2024-04-23 14:03:00	23	1	MALE	1	120	79	37	NORMOTENSIVE	2	No	0	No	0	0	NO	2	NO	2	Non reactive	0	No	2	2	NO				SINGLE	2	UNEMPLOYED	0	NO	0	NO	0		NO	2	Malaria	1	Complete
743		2024-04-23 14:18:00	23	1	FEMALE	2	120	78	40	NORMOTENSIVE	2	No	0	No	0	0	NO	2	NO	2	Non reactive	0	No	2	2	NO				SINGLE	2	EMPLOYED	1	NO	0	NO	0		NO	2	Asthma	1	Complete
388		2024-04-15 12:11:00	23	1	MALE	1	119	78	44	NORMOTENSIVE	2	No	0	No	0	0	NO	2	NO	2	Non reactive	0	No	2	2	NO		NO		SINGLE	2	EMPLOYED	1	NO	0	NO	0		NO	2	Covid-19	1	Complete
300		2024-04-11 20:13:00	23	1	FEMALE	2	115	75	35	NORMOTENSIVE	2	No	0	No	0	0	YES	1	NO	2	Non reactive	0	No	2	2	NO				SINGLE	2	UNEMPLOYED	0	NO	0	NO	0		YES	1	Nephrotic syndrome	1	Complete
962		2024-05-06 19:30:00	23	1	FEMALE	2	115	75	35	NORMOTENSIVE	2	No	0	No	0	0	YES	1	NO	2	Non reactive	0	No	2	2	NO				SINGLE	2	UNEMPLOYED	0	NO	0	NO	0		YES	1	Nephrotic syndrome	1	Complete
329		2024-04-15 10:54:00	23	1	FEMALE	2	114	75	46	NORMOTENSIVE	2	No	0	No	0	0	NO	2	NO	2	Non reactive	0	No	2	2	NO				SINGLE	2	UNEMPLOYED	0	NO	0	NO	0		NO	2	Pneumonia	1	Complete
155		2024-04-10 17:45:00	23	1	MALE	1	113	74	107	NORMOTENSIVE	2	No	0	No	0	0	NO	2	NO	2	Non reactive	0	No	2	2	NO				SINGLE	2	UNEMPLOYED	0	NO	0	NO	0		NO	2	CAP	1	Complete
271		2024-04-11 11:22:00	23	1	FEMALE	2	111	72	43	NORMOTENSIVE	2	No	0	No	0	0	NO	2	NO	2	Non reactive	0	No	2	2	NO				SINGLE	2	UNEMPLOYED	0	NO	0	NO	0		YES	1	OPP	1	Complete
100		2024-04-10 10:03:00	23	1	FEMALE	2	110	71	36	NORMOTENSIVE	2	No	0		0	0	NO	2	NO	2	Non reactive	0	No	2	2	NO				SINGLE	2	UNEMPLOYED	0	NO	0	YES	1		NO	2	PUD	1	Complete
441		2024-04-15 13:28:00	23	1	FEMALE	2	110	71	50	NORMOTENSIVE	2	No	0	No	0	0	NO	2	NO	2	Non reactive	0	No	2	2	NO		NO		SINGLE	2	UNEMPLOYED	0	NO	0	NO	0		NO	2	Anemia	1	Complete
881		2024-05-06 13:40:00	23	1	FEMALE	2	110	70	35	NORMOTENSIVE	2	No	0	No	0	0	NO	2	NO	2	Non reactive	0	No	2	2	NO				SINGLE	2	UNEMPLOYED	0	NO	0	NO	0		NO	2	Chronic anemia	1	Complete
752		2024-04-23 14:28:00	23	1	FEMALE	2	108	69	34	NORMOTENSIVE	2	No	0	No	0	0	NO	2	NO	2	Non reactive	0	No	2	2	NO				SINGLE	2	UNEMPLOYED	0	NO	0	YES	1		NO	2	Leg pain	1	Complete
330		2024-04-15 10:55:00	23	1	MALE	1	107	68	31	NORMOTENSIVE	2	No	0	No	0	0	NO	2	NO	2	Non reactive	0	No	2	2	NO		NO		SINGLE	2	UNEMPLOYED	0	NO	0	NO	0		NO	2	URTI	1	Complete
207		2024-04-11 09:48:00	23	1	FEMALE	2	106	68	51	NORMOTENSIVE	2	No	0		0	0	NO	2	NO	2	Non reactive	0	No	2	2	NO				SINGLE	2	UNEMPLOYED	0	NO	0				NO	2	URTI	1	Complete
331		2024-04-15 10:56:00	23	1	FEMALE	2	106	68	31	NORMOTENSIVE	2	No	0	No	0	0	NO	2	NO	2	Non reactive	0	No	2	2	NO				SINGLE	2	UNEMPLOYED	0	NO	0	NO	0		NO	2	Covid 19	1	Complete
522		2024-04-17 12:48:00	23	1	FEMALE	2	106	68	48	NORMOTENSIVE	2	No	0	No	0	0	NO	2	NO	2	Non reactive	0	No	2	2	NO		NO		SINGLE	2	UNEMPLOYED	0	NO	0	NO	0		YES	1	Myeloproliferative disorder	1	Complete
484		2024-04-15 14:14:00	23	1	MALE	1	99	61	41	NORMOTENSIVE	2	No	0	No	0	0	NO	2	NO	2	Non reactive	0	No	2	2	NO				SINGLE	2	UNEMPLOYED	0	NO	0	NO	0		NO	2	URTI	1	Complete
366		2024-04-15 11:46:00	23	1	FEMALE	2	91	57	22	NORMOTENSIVE	2	No	0	No	0	0	NO	2	NO	2	Non reactive	0	No	2	2	NO				SINGLE	2	UNEMPLOYED	0	NO	0	NO	0		NO	2	Pharyngitis	1	Complete
791		2024-04-23 15:16:00	23	1	MALE	1	87	54	23	NORMOTENSIVE	2	No	0	No	0	0	NO	2	NO	2	Non reactive	0	No	2	2	NO				SINGLE	2	UNEMPLOYED	0	NO	0	NO	0		NO	2	STI	1	Complete
924		2024-05-06 14:41:00	23	1	FEMALE	2	86	51	45	NORMOTENSIVE	2	No	0	No	0	0	NO	2	NO	2	Non reactive	0	No	2	2	NO				SINGLE	2	EMPLOYED	1	NO	0	NO	0		YES	1	Hypotension due to Hypovolemic shock	1	Complete
592		2024-04-18 14:03:00	23	1	FEMALE	2				NORMOTENSIVE	2	No	0	No	0	0	NO	2	NO	2	negative	0	No	2	2	NO		NO		SINGLE	2	UNEMPLOYED	0	NO	0	NO	0	50	NO	2	none	0	Complete
517		2024-04-17 12:39:00	24	1	MALE	1	194	122	68	HYPERTENSIVE	1	Yes	1	No	0	1	NO	2	NO	2	Non reactive	0	No	2	2	NO	0	yes	1	SINGLE	2	UNEMPLOYED	0	NO	0	YES	1		YES	1	Asthma	1	Complete
826		2024-05-06 11:22:00	24	1	FEMALE	2	180	116	78	NORMOTENSIVE	2	No	1	No	0	1	NO	2	NO	2	Non reactive	0	No	2	2	NO				SINGLE	2	UNEMPLOYED	0	NO	0	YES	1		YES	1	Hypersensitivity reaction	1	Complete
394		2024-04-15 12:15:00	24	1	FEMALE	2	155	109	54	HYPERTENSIVE	1	Yes	1	No	0	1	NO	2	NO	2	Unknown		No	2	2	YES	1	YES	1	SINGLE	2	EMPLOYED	1	NO	0	NO	0		NO	2	Mild Covid-19	1	Complete
172		2024-04-10 20:33:00	24	1	FEMALE	2	149	99	70	HYPERTENSIVE	1	No	0	No	0	0	NO	2	NO	2	Non reactive	0	No	2	2	NO	0	NO	0	SINGLE	2	UNEMPLOYED	0	NO	0	YES	1		NO	2	Covid 19	1	Complete
837		2024-05-06 11:35:00	24	1	MALE	1	144	95	54	NORMOTENSIVE	2	No	0	No	0	0	NO	2	NO	2	Non reactive	0	No	2	2	NO				SINGLE	2	UNEMPLOYED	0	NO	0	NO	0		NO	2	Upper respiratory tract infection	1	Complete
850		2024-05-06 11:57:00	24	1	FEMALE	2	141	93	38	NORMOTENSIVE	2	No	0	No	0	0	NO	2	NO	2	Non reactive	0	No	2	2	NO				MARRIED	1	UNEMPLOYED	0	NO	0	YES	1		YES	1	Para suicide	1	Complete
902		2024-05-06 14:10:00	24	1	MALE	1	138	90	59	NORMOTENSIVE	2	No	0	No	0	0	NO	2	NO	2	Non reactive	0	No	2	2	NO				SINGLE	2	EMPLOYED	1	NO	0	YES	1		YES	1	PUD	1	Complete
186		2024-04-10 21:26:00	24	1	FEMALE	2	134	89	45	NORMOTENSIVE	2	No	0	No	0	0	NO	2	NO	2	Non reactive	0	No	2	2	NO		NO		SINGLE	2	UNEMPLOYED	0	NO	0	NO	0		NO	2	Haemorrhoids	1	Complete
196		2024-04-11 09:21:00	24	1	FEMALE	2	134	89	51	NORMOTENSIVE	2	No	0	No	0	0	NO	2	NO	2	Non reactive	0	No	2	2	NO		NO		SINGLE	2	EMPLOYED	1	NO	0	NO	0		NO	2	Asthma	1	Complete
702		2024-04-23 13:33:00	24	1	FEMALE	2	128	84	47	NORMOTENSIVE	2	No	0	No	0	0	NO	2	NO	2	Non reactive	0	No	2	2	NO				SINGLE	2	UNEMPLOYED	0	NO	0	NO	0		NO	2	Anemia	1	Complete
904		2024-05-06 14:12:00	24	1	FEMALE	2	128	83	44	NORMOTENSIVE	2	No	0	No	0	0	NO	2	NO	2	Non reactive	0	No	2	2	NO				SINGLE	2	EMPLOYED	1	NO	0	NO	0		YES	1	PUD	1	Complete
243		2024-04-11 10:39:00	24	1	FEMALE	2	127	83	50	NORMOTENSIVE	2	No	0	No	0	0	NO	2	NO	2	Non reactive	0	No	2	2	NO				SINGLE	2	UNEMPLOYED	0	NO	0	NO	0		NO	2	Covid 19	1	Complete
923		2024-05-06 14:40:00	24	1	FEMALE	2	126	82	41	NORMOTENSIVE	2	No	0	No	0	0	NO	2	NO	2	Unknown		No	2	2	NO				SINGLE	2	UNEMPLOYED	0	NO	0	NO	0		YES	1	Para suicide	1	Complete
919		2024-05-06 14:34:00	24	1	MALE	1	125	81	30	NORMOTENSIVE	2	No	0	No	0	0	NO	2	NO	2	Non reactive	0	No	2	2	NO				SINGLE	2	UNEMPLOYED	0	YES	1	YES	1		YES	1	AGE	1	Complete
689		2024-04-23 13:15:00	24	1	MALE	1	120	79	40	NORMOTENSIVE	2	No	0	No	0	0	NO	2	NO	2	Non reactive	0	No	2	2	NO				SINGLE	2	UNEMPLOYED	0	NO	0	NO	0		NO	2	Angina pectoris	1	Complete
97		2024-04-10 09:58:00	24	1	MALE	1	119	78	43	NORMOTENSIVE	2	No	0	No	0	0	NO	2	NO	2	Non reactive	0	No	2	2	NO				SINGLE	2	UNEMPLOYED	0	NO	0	YES	1		YES	1	Seizure disorder	1	Complete
238		2024-04-11 10:31:00	24	1	FEMALE	2	118	77	31	NORMOTENSIVE	2	No	0	No	0	0	NO	2	NO	2	Non reactive	0	No	2	2	NO		NO		SINGLE	2	UNEMPLOYED	0	NO	0						Migraine	1	Complete
604		2024-04-22 11:34:00	24	1	FEMALE	2	118	77	32	NORMOTENSIVE	2		0	No	0	0	NO	2	NO	2	Non reactive	0	No	2	2	NO				SINGLE	2	UNEMPLOYED	0	NO	0	NO	0		NO	2	Asthma	1	Complete
190		2024-04-11 09:03:00	24	1	FEMALE	2	117	77	42	NORMOTENSIVE	2	No	0	No	0	0	NO	2	YES	1	Non reactive	0	No	2	2	NO		NO		SINGLE	2	UNEMPLOYED	0	NO	0	NO	0		NO	2	Pneumonia	1	Complete
519		2024-04-17 12:42:00	24	1	MALE	1	117	77	37	NORMOTENSIVE	2	No	0	No	0	0	NO	2	NO	2	Non reactive	0	No	2	2	NO				SINGLE	2	EMPLOYED	1	NO	0	YES	1		YES	1	Pneumonia	1	Complete
898		2024-05-06 14:05:00	24	1	FEMALE	2	116	76	45	NORMOTENSIVE	2	No	0	No	0	0	NO	2	NO	2	Non reactive	0	No	2	2	NO				MARRIED	1	UNEMPLOYED	0	NO	0	NO	0		YES	1	Severe malaria	1	Complete
445		2024-04-15 13:30:00	24	1	FEMALE	2	115	75	38	NORMOTENSIVE	2	No	0	No	0	0	NO	2	NO	2	Non reactive	0	No	2	2	NO		NO		SINGLE	2	UNEMPLOYED	0	NO	0	NO	0		NO	2	Anemia	1	Complete
253		2024-04-11 10:58:00	24	1	FEMALE	2	113	74	41	NORMOTENSIVE	2	No	0		0	0	NO	2	NO	2	Non reactive	0	No	2	2	NO				SINGLE	2	UNEMPLOYED	0	NO	0	NO	0		NO	2	Covid 19	1	Complete
419		2024-04-15 13:11:00	24	1	FEMALE	2	112	73	35	NORMOTENSIVE	2	No	0	No	0	0	NO	2	NO	2	reactive	1	No	2	2	NO				SINGLE	2	UNEMPLOYED	0	NO	0	YES	1		NO	2	UTI	1	Complete
463		2024-04-15 13:49:00	24	1	FEMALE	2	111	72	33	NORMOTENSIVE	2	No	0	No	0	0	NO	2	NO	2	Unknown		No	2	2	NO		NO		SINGLE	2	EMPLOYED	1	NO	0	NO	0		NO	2	Anemia	1	Complete
231		2024-04-11 10:18:00	24	1	FEMALE	2	110	71	32	NORMOTENSIVE	2	No	0	No	0	0	NO	2	NO	2	Non reactive	0	No	2	2	NO				SINGLE	2	UNEMPLOYED	0	NO	0	NO	0		NO	2	PID	1	Complete
606		2024-04-22 11:41:00	24	1	FEMALE	2	110	71	32	NORMOTENSIVE	2	No	0	No	0	0	NO	2	NO	2	Non reactive	0	No	2	2	NO		NO		MARRIED	1	EMPLOYED	1	NO	0	NO	0		NO	2		0	Complete
610		2024-04-22 11:44:00	24	1	FEMALE	2	110	71	38	NORMOTENSIVE	2	No	0	No	0	0	NO	2	NO	2	Non reactive	0	No	2	2	NO				SINGLE	2	UNEMPLOYED	0	NO	0	NO	0		NO	2	Migraine	1	Complete
611		2024-04-22 11:44:00	24	1	MALE	1	110	71		NORMOTENSIVE	2	No	0	No	0	0	NO	2	NO	2	neg	0				NO		NO		SINGLE	2	UNEMPLOYED	0	NO	0	NO	0		NO	2	SCD	1	Complete
1016		2024-05-07 09:38:00	24	1	MALE	1	110	70	50	NORMOTENSIVE	2	No	0	No	0	0	YES	1	NO	2	Non reactive	0	No	2	2	NO				SINGLE	2	UNEMPLOYED	0	NO	0	NO	0		NO	2	Nephritis	1	Complete
988		2024-05-06 21:22:00	24	1	MALE	1	108	68	38	NORMOTENSIVE	2	No	0	No	0	0	NO	2	NO	2	Unknown		No	2	2	NO				SINGLE	2	UNEMPLOYED	0	YES	1	YES	1		YES	1	Hepatitis B	1	Complete
709		2024-04-23 13:40:00	24	1	FEMALE	2	107	68	31	NORMOTENSIVE	2	No	0	No	0	0	NO	2	NO	2	Reactive	1	No	2	2	NO				SINGLE	2	UNEMPLOYED	0	NO	0	NO	0		NO	2	Migraine	1	Complete
227		2024-04-11 10:11:00	24	1	MALE	1	103	65	46	NORMOTENSIVE	2	No	0	No	0	0	NO	2	NO	2	Reactive	1	No	2	2	NO				MARRIED	1	UNEMPLOYED	0	NO	0	NO	0		NO	2	UTI	1	Complete
554		2024-04-17 13:33:00	24	1	MALE	1	100	62	20	NORMOTENSIVE	2	No	0	No	0	0	NO	2	NO	2	Non reactive	0	No	2	2	NO				SINGLE	2	UNEMPLOYED	0	NO	0	NO	0		YES	1	One sided hemiparesis	1	Complete
835		2024-05-06 11:32:00	25	1	MALE	1	159	110	70	NORMOTENSIVE	2	No	0	No	0	0	NO	2	NO	2	Non reactive	0	No	2	2	NO				SINGLE	2	UNEMPLOYED	0	NO	0	YES	1		NO	2	Covid 19	1	Complete
71		2024-04-10 09:16:00	25	1	FEMALE	2	153	105	82	NORMOTENSIVE	2	No	0		0	0	NO	2	NO	2	Non reactive	0	No	2	2	NO				MARRIED	1	UNEMPLOYED	0	NO	0	NO	0		NO	2	Upper respiratory Tract infection	1	Complete
65		2024-04-10 09:06:00	25	1	MALE	1	152	104	43	NORMOTENSIVE	2	No	0	No	0	0	NO	2	NO	2	Non reactive	0	No	2	2	YES	1	NO	0	SINGLE	2	UNEMPLOYED	0	YES	1	YES	1		YES	1	Alcohol intoxication	1	Complete
66		2024-04-10 09:06:00	25	1	MALE	1	152	104	43	NORMOTENSIVE	2	No	0	No	0	0	NO	2	NO	2	Non reactive	0	No	2	2	YES	1	NO	0	SINGLE	2	UNEMPLOYED	0	YES	1	YES	1		YES	1	Alcohol intoxication	1	Complete
512		2024-04-17 12:33:00	25	1	FEMALE	2	149	99	70	NORMOTENSIVE	2	No	0	No	0	0	NO	2	NO	2	Non reactive	0	No	2	2	NO				SINGLE	2	UNEMPLOYED	0	NO	0	NO	0		YES	1	OPP	1	Complete
863		2024-05-06 12:17:00	25	1	MALE	1	148	98	56	NORMOTENSIVE	2	No	0	No	0	0	NO	2	NO	2	Non reactive	0	No	2	2	NO				SINGLE	2	UNEMPLOYED	0	NO	0	YES	1		YES	1	Gastritis	1	Complete
694		2024-04-23 13:21:00	25	1	FEMALE	2	142	94	56	NORMOTENSIVE	2	No	0	No	0	0	NO	2	NO	2	Non reactive	0	No	2	2	NO				SINGLE	2	UNEMPLOYED	0	NO	0	YES	1		NO	2	PUD	1	Complete
839		2024-05-06 11:40:00	25	1	MALE	1	141	93	32	NORMOTENSIVE	2	No	0	No	0	0	NO	2	NO	2	Non reactive	0	No	2	2	NO				SINGLE	2	UNEMPLOYED	0	NO	0	NO	0		NO	2	Gastritis	1	Complete
218		2024-04-11 10:04:00	25	1	MALE	1	134	88	27	HYPERTENSIVE	1	Yes	1	No	0	1	NO	2	NO	2	Non reactive	0	No	2	2	NO	0	NO	0	SINGLE	2	UNEMPLOYED	0	NO	0	NO	0		NO	2	Covid 19	1	Complete
455		2024-04-15 13:43:00	25	1	MALE	1	134	88	47	NORMOTENSIVE	2	No	0	No	0	0	NO	2	NO	2	Non reactive	0	No	2	2	NO				SINGLE	2	UNEMPLOYED	0	NO	0	NO	0		NO	2	Pneumonia	1	Complete
983		2024-05-06 21:05:00	25	1	MALE	1	134	88	36	NORMOTENSIVE	2	No	0	No	0	0	NO	2	NO	2	Non reactive	0	No	2	2	NO				SINGLE	2	UNEMPLOYED	0	NO	0	NO	0		NO	2	Covid 19	1	Complete
468		2024-04-15 13:56:00	25	1	FEMALE	2	130	85	68	NORMOTENSIVE	2	No	0	No	0	0	NO	2	NO	2	Reactive	1	No	2	2	NO		NO		SINGLE	2	EMPLOYED	1	NO	0	NO	0		NO	2	Anemia	1	Complete
877		2024-05-06 13:35:00	25	1	FEMALE	2	129	84	47	NORMOTENSIVE	2	No	0	No	0	0	NO	2	NO	2	Non reactive	0	No	2	2	NO				SINGLE	2	UNEMPLOYED	0	NO	0	NO	0		NO	2	Dysmenorrhea	1	Complete
876		2024-05-06 13:34:00	25	1	MALE	1	127	83	50	NORMOTENSIVE	2	No	0	No	0	0	NO	2	NO	2	Non reactive	0	No	2	2	NO				SINGLE	2	UNEMPLOYED	0	NO	0	YES	1		NO	2	Acute gastritis	1	Complete
718		2024-04-23 13:48:00	25	1	MALE	1	125	82	50	NORMOTENSIVE	2	No	0	No	0	0	NO	2	NO	2	Non reactive	0	No	2	2	NO				SINGLE	2	UNEMPLOYED	0	NO	0	NO	0				Hyperthyroidism	1	Complete
719		2024-04-23 13:49:00	25	1	MALE	1	125	82	50	NORMOTENSIVE	2	No	0	No	0	0	NO	2	NO	2	Non reactive	0	No	2	2	NO				SINGLE	2	UNEMPLOYED	0	NO	0	NO	0		YES	1	Hyperthyroidism	1	Complete
467		2024-04-15 13:56:00	25	1	FEMALE	2	124	81	27	NORMOTENSIVE	2	No	0	No	0	0	NO	2	NO	2	Non reactive	0	No	2	2	NO		NO		SINGLE	2	UNEMPLOYED	0	NO	0	NO	0		YES	1	Asthma	1	Complete
358		2024-04-15 11:28:00	25	1	MALE	1	122	80	35	NORMOTENSIVE	2	No	0	No	0	0	NO	2	NO	2	Non reactive	0	No	2	2	NO		NO		SINGLE	2	UNEMPLOYED	0	NO	0	NO	0		NO	2	Covid 19	1	Complete
518		2024-04-17 12:40:00	25	1	MALE	1	121	80	43	NORMOTENSIVE	2	No	0	No	0	0	NO	2	NO	2	Non reactive	0	No	2	2	NO				SINGLE	2	UNEMPLOYED	0	NO	0	YES	1		YES	1	Alcohol intoxication	1	Complete
991		2024-05-06 21:27:00	25	1	MALE	1	121	80	52	NORMOTENSIVE	2	No	0	No	0	0	NO	2	NO	2	Non reactive	0	No	2	2	NO				SINGLE	2	EMPLOYED	1	YES	1	YES	1		NO	2	UTI	1	Complete
72		2024-04-10 09:19:00	25	1	MALE	1	119	78	28	NORMOTENSIVE	2	No	0	No	0	0	NO	2	NO	2	Non reactive	0	No	2	2	NO						UNEMPLOYED	0	YES	1	YES	1		NO	2	Upper respiratory tract infection	1	Complete
692		2024-04-23 13:19:00	25	1	MALE	1	119	78	39	NORMOTENSIVE	2	No	0	No	0	0	NO	2	NO	2	Non reactive	0	No	2	2	NO		NO		SINGLE	2	UNEMPLOYED	0	NO	0	YES	1		NO	2	Covid 19	1	Complete
570		2024-04-17 15:45:00	25	1	FEMALE	2	116	76	48	NORMOTENSIVE	2	No	0	No	0	0	NO	2	NO	2	Non reactive	0	No	2	2	NO				SINGLE	2	EMPLOYED	1	NO	0	NO	0		NO	2	Covid 19	1	Complete
799		2024-04-23 15:25:00	25	1	FEMALE	2	115	75	35	NORMOTENSIVE	2	No	0	No	0	0	NO	2	NO	2	Non reactive	0	No	2	2	NO				MARRIED	1			NO	0	NO	0		YES	1	Pneumonia	1	Complete
841		2024-05-06 11:43:00	25	1	FEMALE	2	113	74	31	NORMOTENSIVE	2	No	0	No	0	0	NO	2	NO	2	Reactive	1	No	2	2	NO				SINGLE	2	UNEMPLOYED	0	NO	0	NO	0		YES	1	AGE	1	Complete
395		2024-04-15 12:16:00	25	1	FEMALE	2	110	71	37	NORMOTENSIVE	2	No	0	No	0	0	NO	2	NO	2	Non reactive	0	No	2	2	NO				SINGLE	2	UNEMPLOYED	0	NO	0	NO	0		NO	2	Covid 19	1	Complete
905		2024-05-06 14:14:00	25	1	FEMALE	2	110	70	29	NORMOTENSIVE	2	No	0	No	0	0	NO	2	NO	2	Non reactive	0	No	2	2	NO				SINGLE	2	UNEMPLOYED	0	NO	0	NO	0		NO	2	Gastritis	1	Complete
62		2024-04-10 08:59:00	25	1	FEMALE	2	108	69		NORMOTENSIVE	2	No	0	No	0	0	NO	2	NO	2	Unknown		No	2	2	NO				SINGLE	2	UNEMPLOYED	0	NO	0	YES	1		NO	2	Asthma	1	Complete
618		2024-04-22 11:52:00	25	1	FEMALE	2	108	69		NORMOTENSIVE	2	No	0	No	0	0	NO	2	NO	2	reactive	1	No	2	2	NO		NO		MARRIED	1	UNEMPLOYED	0	NO	0	NO	0		NO	2	TB	1	Complete
780		2024-04-23 15:06:00	25	1	MALE	1	106	68	32	NORMOTENSIVE	2	No	0	No	0	0	NO	2	NO	2	Non reactive	0	No	2	2	NO				SINGLE	2	UNEMPLOYED	0	NO	0	NO	0		NO	2	Pneumonia	1	Complete
622		2024-04-22 11:57:00	25	1	FEMALE	2	100	62		NORMOTENSIVE	2	No	0	No	0	0	NO	2	NO	2	reactive	1	No	2	2	NO		NO		SINGLE	2	UNEMPLOYED	0	NO	0	NO	0		YES	1	tb	1	Complete
873		2024-05-06 12:49:00	25	1	FEMALE	2	99	60	29	NORMOTENSIVE	2	No	0	No	0	0	NO	2	NO	2	Non reactive	0	No	2	2	NO				SINGLE	2	EMPLOYED	1	NO	0	YES	1		NO	2	PUD	1	Complete
989		2024-05-06 21:23:00	25	1	MALE	1	90	56	40	NORMOTENSIVE	2	No	0	No	0	0	YES	1	NO	2	Reactive	1	No	2	2	NO				SINGLE	2	UNEMPLOYED	0	NO	0	YES	1		YES	1	Acute pyelonephritis	1	Complete
999		2024-05-07 09:12:00	26	1	MALE	1	185	119	47	NORMOTENSIVE	2	Yes	1	No	0	1	NO	2	NO	2	Unknown		No	2	2	NO				MARRIED	1	UNEMPLOYED	0	YES	1	YES	1		YES	1	Alcohol intoxication	1	Complete
361		2024-04-15 11:32:00	26	1	MALE	1	152	104	58	NORMOTENSIVE	2	No	0	No	0	0	NO	2	NO	2	Non reactive	0	No	2	2	NO				SINGLE	2	UNEMPLOYED	0	NO	0	NO	0		NO	2	Covid 19	1	Complete
230		2024-04-11 10:15:00	26	1	FEMALE	2	148	98	50	NORMOTENSIVE	2	No	0	No	0	0	NO	2	NO	2	Unknown		No	2	2	NO		NO		SINGLE	2	EMPLOYED	1	NO	0	NO	0		NO	2	Covid-19	1	Complete
623		2024-04-22 11:59:00	26	1	MALE	1	143	95	60	NORMOTENSIVE	2	No	0	No	0	0	NO	2	NO	2	Non reactive	0	No	2	2	NO				SINGLE	2	UNEMPLOYED	0	NO	0	NO	0		NO	2	Syncope	1	Complete
648		2024-04-22 12:41:00	26	1	MALE	1	138	91	84	NORMOTENSIVE	2	No	0	No	0	0	NO	2	NO	2	Unknown		No	2	2	NO				MARRIED	1	EMPLOYED	1	NO	0	NO	0		YES	1	Focal seizures	1	Complete
734		2024-04-23 14:05:00	26	1	FEMALE	2	133	87	51	NORMOTENSIVE	2	No	0	No	0	0	NO	2	NO	2	Non reactive	0	No	2	2	NO				SINGLE	2	UNEMPLOYED	0	NO	0	NO	0		NO	2	Covid 19	1	Complete
735		2024-04-23 14:05:00	26	1	FEMALE	2	133	87	51	NORMOTENSIVE	2	No	0	No	0	0	NO	2	NO	2	Non reactive	0	No	2	2	NO				SINGLE	2	UNEMPLOYED	0	NO	0	NO	0		NO	2	Covid 19	1	Complete
939		2024-05-06 15:34:00	26	1	MALE	1	133	87	52	NORMOTENSIVE	2	No	0	No	0	0	NO	2	NO	2	Non reactive	0	No	2	2	NO				SINGLE	2	UNEMPLOYED	0	YES	1	YES	1		YES	1	Alcohol withdrawal syndrome with convulsions	1	Complete
296		2024-04-11 12:18:00	26	1	FEMALE	2	130	85	54	NORMOTENSIVE	2	No	0	No	0	0	NO	2	NO	2	Non reactive	0	No	2	2	NO		NO		MARRIED	1	EMPLOYED	1	NO	0	NO	0		NO	2	Malaria	1	Complete
617		2024-04-22 11:51:00	26	1	FEMALE	2	125	82	31	NORMOTENSIVE	2	No	0	No	0	0	NO	2	NO	2	Reactive	1	No	2	2	NO				SINGLE	2	UNEMPLOYED	0	NO	0	NO	0		NO	2	Malaria	1	Complete
267		2024-04-11 11:17:00	26	1	MALE	1	122	80	51	NORMOTENSIVE	2	No	0	No	0	0	NO	2	NO	2	Unknown		No	2	2	NO		NO		SINGLE	2	EMPLOYED	1	YES	1	YES	1		NO	2	Alcohol Intoxication	1	Complete
223		2024-04-11 10:09:00	26	1	FEMALE	2	118	77	34	NORMOTENSIVE	2	No	0	No	0	0	NO	2	NO	2	Non reactive	0	No	2	2	NO		NO		MARRIED	1	EMPLOYED	1	YES	1	YES	1		NO	2	PUD	1	Complete
486		2024-04-15 14:17:00	26	1	FEMALE	2	112	73	45	NORMOTENSIVE	2	No	0	No	0	0	NO	2	NO	2	Reactive	1	No	2	2	NO		NO		SINGLE	2	EMPLOYED	1	NO	0	NO	0		NO	2	Covid-19	1	Complete
157		2024-04-10 17:57:00	26	1	FEMALE	2	111	72	46	NORMOTENSIVE	2	No	0	No	0	0	NO	2	NO	2	Non reactive	0	No	2	2	NO		NO		SINGLE	2	UNEMPLOYED	0	NO	0	NO	0		NO	2	Covid 19	1	Complete
865		2024-05-06 12:37:00	26	1	FEMALE	2	111	72	42	NORMOTENSIVE	2	No	0	No	0	0	NO	2	NO	2	Non reactive	0	No	2	2	NO				SINGLE	2	UNEMPLOYED	0	NO	0	NO	0		NO	2	Gastritis	1	Complete
152		2024-04-10 17:30:00	26	1	MALE	1	110	71	52	NORMOTENSIVE	2	No	0	No	0	0	NO	2	NO	2	Non reactive	0	No	2	2	NO		NO		SINGLE	2	UNEMPLOYED	0	YES	1	YES	1		YES	1	Alcohol intoxication	1	Complete
816		2024-05-06 10:50:00	26	1	FEMALE	2	110	70	25	NORMOTENSIVE	2	No	0	No	0	0	NO	2	NO	2	Non reactive	0	No	2	2	NO				SINGLE	2	EMPLOYED	1	NO	0	YES	1		NO	2	Covid 19	1	Complete
354		2024-04-15 11:24:00	26	1	FEMALE	2	109	70	49	NORMOTENSIVE	2	No	0	No	0	0	NO	2	NO	2	Reactive	1	No	2	2	NO		NO		MARRIED	1	EMPLOYED	1	NO	0	YES	1		NO	2	Pneumonia	1	Complete
713		2024-04-23 13:43:00	26	1	FEMALE	2	109	70	23	NORMOTENSIVE	2	No	0	No	0	0	NO	2	NO	2	Non reactive	0	No	2	2	NO				SINGLE	2	UNEMPLOYED	0	NO	0	NO	0		NO	2	OPP	1	Complete
715		2024-04-23 13:45:00	26	1	FEMALE	2	109	70	23	NORMOTENSIVE	2	No	0	No	0	0	NO	2	NO	2	Non reactive	0	No	2	2	NO				SINGLE	2	UNEMPLOYED	0	NO	0	NO	0		NO	2	OPP	1	Complete
809		2024-05-06 10:39:00	26	1	FEMALE	2	104	66	54	NORMOTENSIVE	2	No	0	No	0	0	NO	2	NO	2	Unknown		No	2	2	NO				SINGLE	2	EMPLOYED	1	NO	0	NO	0		NO	2	Covid 19	1	Complete
808		2024-05-06 10:38:00	26	1	MALE	1	103	65	42	NORMOTENSIVE	2	No	0	No	0	0	NO	2	NO	2	Non reactive	0	No	2	2	NO				SINGLE	2	UNEMPLOYED	0	NO	0	NO	0		NO	2	Asthma	1	Complete
819		2024-05-06 11:04:00	26	1	FEMALE	2	96	60	34	NORMOTENSIVE	2	No	0	No	0	0	NO	2	NO	2	Non reactive	0	No	2	2	NO				MARRIED	1	UNEMPLOYED	0	NO	0	NO	0		NO	2	Covid 19	1	Complete
562		2024-04-17 13:43:00	26	1	FEMALE	2	90	57	30	NORMOTENSIVE	2	No	0	No	0	0	NO	2	NO	2	Non reactive	0	No	2	2	NO				SINGLE	2	EMPLOYED	1	NO	0	YES	1		NO	2	Migraine	1	Complete
677		2024-04-23 13:05:00	27	1	FEMALE	2	163	111	52	HYPERTENSIVE	1	Yes	1	No	0	1	NO	2	NO	2	Reactive	1	No	2	2	NO	0	NO	0	MARRIED	1	EMPLOYED	1	NO	0	NO	0		YES	1		0	Complete
350		2024-04-15 11:19:00	27	1	MALE	1	162	111	57	HYPERTENSIVE	1	Yes	1	No	0	1	NO	2	NO	2	Non reactive	0	No	2	2	YES	1	NO	0	SINGLE	2	EMPLOYED	1	NO	0	NO	0		YES	1	Asthma	1	Complete
46		2024-03-21 19:30:00	27	1	FEMALE	2	161	111	50	NORMOTENSIVE	2	Yes	1	No	0	1	NO	2	NO	2	Non-Reactive	0	No	2	2	NO		NO		SINGLE	2	UNEMPLOYED	0	NO	0	NO	0		YES	1	None	0	Complete
921		2024-05-06 14:38:00	27	1	MALE	1	138	90	40	NORMOTENSIVE	2	No	0	No	0	0	NO	2	NO	2	Non reactive	0	No	2	2	NO				SINGLE	2	EMPLOYED	1	YES	1	YES	1		YES	1	Chronic PUD	1	Complete
263		2024-04-11 11:08:00	27	1	FEMALE	2	137	90	48	NORMOTENSIVE	2	No	0	No	0	0	NO	2	NO	2	Non reactive	0	No	2	2	NO				SINGLE	2	EMPLOYED	1	NO	0	NO	0		NO	2	Migraine	1	Complete
216		2024-04-11 10:00:00	27	1	FEMALE	2	136	90	33	HYPERTENSIVE	1	No	0	No	0	0	NO	2	NO	2	Non reactive	0	No	2	2	NO	0			MARRIED	1	EMPLOYED	1	NO	0	NO	0		YES	1	Covid 18	1	Complete
1012		2024-05-07 09:32:00	27	1	FEMALE	2	133	87	52	NORMOTENSIVE	2	No	0	No	0	0	NO	2	NO	2	Non reactive	0	No	2	2	NO		NO		SINGLE	2	UNEMPLOYED	0	NO	0	YES	1		NO	2	Stable angina	1	Complete
571		2024-04-17 15:47:00	27	1	FEMALE	2	132	87	49	NORMOTENSIVE	2	Yes	0	Yes	1	1	NO	2	NO	2	Non reactive	0	No	2	2	NO				SINGLE	2	UNEMPLOYED	0	NO	0	NO	0		NO	2	Covid 19	1	Complete
132		2024-04-10 11:58:00	27	1	MALE	1	130	86	44	NORMOTENSIVE	2	No	0	No	0	0	NO	2	NO	2	Non reactive	0	No	2	2	NO		NO		SINGLE	2	UNEMPLOYED	0	NO	0	NO	0		NO	2	Angina Pectoris	1	Complete
224		2024-04-11 10:10:00	27	1	MALE	1	130	85	50	NORMOTENSIVE	2	No	0	No	0	0	NO	2	NO	2	Non reactive	0	No	2	2	NO				SINGLE	2	UNEMPLOYED	0	NO	0	YES	1		NO	2	Angina pectoris	1	Complete
225		2024-04-11 10:10:00	27	1	MALE	1	130	85	50	NORMOTENSIVE	2	No	0	No	0	0	NO	2	NO	2	Non reactive	0	No	2	2	NO				SINGLE	2	UNEMPLOYED	0	NO	0	YES	1		NO	2	Angina pectoris	1	Complete
226		2024-04-11 10:10:00	27	1	MALE	1	130	85	50	NORMOTENSIVE	2	No	0	No	0	0	NO	2	NO	2	Non reactive	0	No	2	2	NO				SINGLE	2	UNEMPLOYED	0	NO	0	YES	1		NO	2	Angina pectoris	1	Complete
842		2024-05-06 11:46:00	27	1	MALE	1	130	85	50	NORMOTENSIVE	2	No	0	No	0	0	NO	2	NO	2	Unknown		No	2	2	NO				SINGLE	2	UNEMPLOYED	0	NO	0	NO	0		YES	1	Acute diarrheal Disease	1	Complete
880		2024-05-06 13:38:00	27	1	FEMALE	2	130	85	48	NORMOTENSIVE	2	No	0	No	0	0	NO	2	NO	2	Non reactive	0	No	2	2	NO				SINGLE	2	UNEMPLOYED	0	NO	0	NO	0		YES	1	AGE due to food poisoning	1	Complete
60		2024-04-10 08:54:00	27	1	FEMALE	2	129	85	21	NORMOTENSIVE	2	No	0	No	0	0	NO	2	NO	2	Non Reactive	0	No	2	2	NO		NO		MARRIED	1	UNEMPLOYED	0	NO	0	NO	0				Malaria	1	Complete
810		2024-05-06 10:40:00	27	1	MALE	1	126	82	53	NORMOTENSIVE	2	No	0	No	0	0	NO	2	NO	2	Non reactive	0	No	2	2	NO				SINGLE	2	EMPLOYED	1	NO	0	YES	1		NO	2	Upper respiratory Tract infection	1	Complete
633		2024-04-22 12:09:00	27	1	FEMALE	2	121	80		NORMOTENSIVE	2	No	0	No	0	0	NO	2	NO	2	neg	0	No	2	2	NO		NO		SINGLE	2	UNEMPLOYED	0	NO	0	NO	0		NO	2	pud	1	Complete
392		2024-04-15 12:14:00	27	1	MALE	1	113	74	39	NORMOTENSIVE	2	No	0	No	0	0	NO	2	NO	2	Non reactive	0	No	2	2	NO				SINGLE	2	EMPLOYED	1	NO	0	NO	0		NO	2	URTI	1	Complete
229		2024-04-11 10:15:00	27	1	FEMALE	2	110	71	40	NORMOTENSIVE	2	No	0		0	0	NO	2	NO	2	Unknown		No	2	2	NO		NO		SINGLE	2	EMPLOYED	1	NO	0	NO	0		NO	2	CAP	1	Complete
595		2024-04-22 11:16:00	27	1	MALE	1	110	71	50	NORMOTENSIVE	2	No	0	No	0	0	NO	2	NO	2	Non reactive	0	No	2	2	NO				SINGLE	2	EMPLOYED	1	NO	0	NO	0		NO	2	Covid 19	1	Complete
114		2024-04-10 11:23:00	27	1	FEMALE	2	109	70	42	NORMOTENSIVE	2	No	0	No	0	0	NO	2	NO	2	Non reactive	0	No	2	2	NO				SINGLE	2	EMPLOYED	1	NO	0	NO	0		YES	1	Severe Malaria	1	Complete
783		2024-04-23 15:09:00	27	1	FEMALE	2	109	69	34	NORMOTENSIVE	2	No	0	No	0	0	NO	2	NO	2	Non reactive	0	No	2	2	NO				SINGLE	2	UNEMPLOYED	0	NO	0	NO	0		NO	2	Gastritis	1	Complete
642		2024-04-22 12:22:00	27	1	FEMALE	2	105	67		NORMOTENSIVE	2	No	0	No	0	0	NO	2	NO	2	neg	0	No	2	2	NO		NO		SINGLE	2	EMPLOYED	1	NO	0	NO	0		NO	2	malaria	1	Complete
981		2024-05-06 21:01:00	27	1	FEMALE	2	105	67	41	NORMOTENSIVE	2	No	0	No	0	0	NO	2	NO	2	Reactive	1	No	2	2	NO				SINGLE	2	UNEMPLOYED	0	NO	0	NO	0		YES	1	AGE and Hypovolemic Shock	1	Complete
317		2024-04-15 10:42:00	27	1	FEMALE	2	104	67	38	NORMOTENSIVE	2	No	0	No	0	0	NO	2	NO	2	Reactive	1	No	2	2	NO		NO		SINGLE	2	EMPLOYED	1	NO	0	YES	1		NO	2	CCF	1	Complete
81		2024-04-10 09:35:00	27	1	MALE	1	101	64	16	NORMOTENSIVE	2	No	0		0	0	NO	2	NO	2	Unknown		No	2	2	NO				SINGLE	2	EMPLOYED	1	NO	0				YES	1	Severe Malaria	1	Complete
614		2024-04-22 11:48:00	27	1	FEMALE	2	101	63	24	NORMOTENSIVE	2	No	0	No	0	0	NO	2	NO	2	Non reactive	0	No	2	2	NO				SINGLE	2	EMPLOYED	1	NO	0	NO	0		YES	1	Malaria	1	Complete
813		2024-05-06 10:46:00	27	1	FEMALE	2	71		16	NORMOTENSIVE	2	No	0	No	0	0	NO	2	NO	2	Non reactive	0	No	2	2	NO		NO		SINGLE	2	UNEMPLOYED	0	NO	0	YES	1		YES	1	CAP	1	Complete
1001		2024-05-07 09:15:00	28	1	MALE	1	154	106	61	NORMOTENSIVE	2	No	0	No	0	0	NO	2	NO	2	Non reactive	0	No	2	2	NO				SINGLE	2	UNEMPLOYED	0	NO	0	NO	0		NO	2	Syphilis	1	Complete
996		2024-05-07 09:04:00	28	1	MALE	1	150	100	73	NORMOTENSIVE	2	No	0	No	0	0	NO	2	NO	2	Non reactive	0	No	2	2	NO				MARRIED	1	EMPLOYED	1	NO	0	YES	1		NO	2	Covid 19	1	Complete
1015		2024-05-07 09:37:00	28	1	MALE	1	139	91	60	NORMOTENSIVE	2	No	0	No	0	0	YES	1	NO	2	Non reactive	0	No	2	2	NO				SINGLE	2	EMPLOYED	1	NO	0	YES	1		NO	2	Urinary tract infection	1	Complete
222		2024-04-11 10:08:00	28	1	FEMALE	2	127	83	44	NORMOTENSIVE	2	No	0	No	0	0	NO	2	NO	2	Non reactive	0	No	2	2	NO				MARRIED	1	UNEMPLOYED	0	NO	0	NO	0		NO	2	PID	1	Complete
429		2024-04-15 13:19:00	28	1	FEMALE	2	127	83	36	NORMOTENSIVE	2	No	0	No	0	0	NO	2	NO	2	Non reactive	0	No	2	2	NO				SINGLE	2	EMPLOYED	1	NO	0	YES	1		NO	2	Covid 19	1	Complete
430		2024-04-15 13:19:00	28	1	FEMALE	2	127	83	36	NORMOTENSIVE	2	No	0	No	0	0	NO	2	NO	2	Non reactive	0	No	2	2	NO				SINGLE	2	EMPLOYED	1	NO	0	YES	1		NO	2	Covid 19	1	Complete
1017		2024-05-07 09:40:00	28	1	MALE	1	125	81	37	NORMOTENSIVE	2	No	0	No	0	0	YES	1	NO	2	Non reactive	0	No	2	2	NO				SINGLE	2	UNEMPLOYED	0	YES	1	YES	1		NO	2	Urinary tract infection	1	Complete
896		2024-05-06 14:02:00	28	1	MALE	1	123	80	53	NORMOTENSIVE	2	No	0	No	0	0	NO	2	NO	2	Non reactive	0	No	2	2	NO				SINGLE	2	EMPLOYED	1	NO	0	YES	1		NO	2	Tension headache	1	Complete
476		2024-04-15 14:07:00	28	1	FEMALE	2	122	80	46	NORMOTENSIVE	2	No	0	No	0	0	NO	2	NO	2	Non reactive	0	No	2	2	NO		NO		SINGLE	2	EMPLOYED	1	NO	0	NO	0		NO	2	Covid-19	1	Complete
704		2024-04-23 13:35:00	28	1	FEMALE	2	122	80	40	NORMOTENSIVE	2	No	0	No	0	0	NO	2	NO	2	Non reactive	0	No	2	2	NO				MARRIED	1	EMPLOYED	1	NO	0	NO	0		NO	2	PUD	1	Complete
409		2024-04-15 12:36:00	28	1	MALE	1	120	79	47	NORMOTENSIVE	2	No	0	No	0	0	NO	2	NO	2	Non reactive	0	No	2	2	NO		NO		SINGLE	2	EMPLOYED	1	YES	1	YES	1		NO	2	Malaria	1	Complete
359		2024-04-15 11:29:00	28	1	MALE	1	119	78	30	NORMOTENSIVE	2	No	0	No	0	0	NO	2	NO	2	Non reactive	0	No	2	2	NO				SINGLE	2	UNEMPLOYED	0	NO	0	NO	0		NO	2	Pneumonia	1	Complete
584		2024-04-17 16:22:00	28	1	MALE	1	119	78	31	NORMOTENSIVE	2	No	0	No	0	0	NO	2	NO	2	Non reactive	0	No	2	2	NO				SINGLE	2	EMPLOYED	1	YES	1	YES	1		NO	2	Covid 19	1	Complete
891		2024-05-06 13:55:00	28	1	FEMALE	2	118	77	38	NORMOTENSIVE	2	No	0	No	0	0	NO	2	NO	2	Non reactive	0	No	2	2	NO				SINGLE	2	EMPLOYED	1	NO	0	NO	0		NO	2	PUD	1	Complete
859		2024-05-06 12:11:00	28	1	FEMALE	2	117	76	43	NORMOTENSIVE	2	No	0	No	0	0	NO	2	NO	2	Non reactive	0	No	2	2	NO				SINGLE	2	UNEMPLOYED	0	NO	0	NO	0		YES	1	AGE due to food poisoning	1	Complete
750		2024-04-23 14:25:00	28	1	MALE	1	116	76	37	NORMOTENSIVE	2	No	0	No	0	0	NO	2	NO	2	Non reactive	0	No	2	2	NO				SINGLE	2	UNEMPLOYED	0	NO	0	NO	0		YES	1	OPP	1	Complete
511		2024-04-17 12:31:00	28	1	MALE	1	115	75	77	NORMOTENSIVE	2	No	0	No	0	0	NO	2	NO	2	Non reactive	0	No	2	2	NO				SINGLE	2	EMPLOYED	1	NO	0	NO	0		NO	2	Anemia	1	Complete
733		2024-04-23 14:04:00	28	1	MALE	1	109	70	34	NORMOTENSIVE	2	No	0	No	0	0	NO	2	NO	2	Non reactive	0	No	2	2	NO				SINGLE	2	UNEMPLOYED	0	NO	0	YES	1		YES	1	OPP	1	Complete
994		2024-05-07 09:01:00	28	1	MALE	1	107	68	39	NORMOTENSIVE	2	No	0	No	0	0	NO	2	NO	2	Non reactive	0	No	2	2	NO				MARRIED	1	EMPLOYED	1	NO	0	YES	1		YES	1	Pancreatitis	1	Complete
334		2024-04-15 10:59:00	28	1	MALE	1	102	65	6	NORMOTENSIVE	2	No	0	No	0	0	NO	2	NO	2	Non reactive	0	No	2	2	NO		NO		SINGLE	2	UNEMPLOYED	0	NO	0	NO	0		NO	2	Covid 19	1	Complete
915		2024-05-06 14:29:00	28	1	FEMALE	2	101	63	34	NORMOTENSIVE	2	No	0	No	0	0	NO	2	NO	2	Reactive	1	No	2	2	NO				MARRIED	1	UNEMPLOYED	0	NO	0	NO	0		YES	1	AGE	1	Complete
135		2024-04-10 12:09:00	29	1	FEMALE	2	189	121	70	HYPERTENSIVE	1	Yes	1	No	0	1	NO	2	NO	2	Non reactive	0	No	2	2	NO	0	NO	0	MARRIED	1	UNEMPLOYED	0	NO	0	NO	0		YES	1	None	0	Complete
251		2024-04-11 10:56:00	29	1	FEMALE	2	165	112	38	HYPERTENSIVE	1	Yes	1	No	0	1	NO	2	NO	2	Non reactive	0	No	2	2	NO	0	YES	1	MARRIED	1	EMPLOYED	1	NO	0	NO	0		YES	1	Asthma	1	Complete
383		2024-04-15 12:07:00	29	1	MALE	1	159	110	62	NORMOTENSIVE	2	No	0	No	0	0	NO	2	NO	2	Non reactive	0	No	2	2	NO				SINGLE	2	EMPLOYED	1	NO	0	YES	1		NO	2	Pneumonia	1	Complete
447		2024-04-15 13:33:00	29	1	MALE	1	142	95	52	NORMOTENSIVE	2	No	0	No	0	0	NO	2	NO	2	Non reactive	0	No	2	2	NO				SINGLE	2	EMPLOYED	1	NO	0	YES	1		NO	2	Pneumonia	1	Complete
540		2024-04-17 13:15:00	29	1	MALE	1	140	93	47	NORMOTENSIVE	2	No	0	No	0	0	NO	2	NO	2	Non reactive	0	No	2	2	NO				SINGLE	2	UNEMPLOYED	0	NO	0	YES	1		YES	1	Epilepsy	1	Complete
73		2024-04-10 09:20:00	29	1	FEMALE	2	139	92	40	NORMOTENSIVE	2	No	0		0	0	NO	2	NO	2	Reactive	1	No	2	2	NO				SINGLE	2	EMPLOYED	1	NO	0	YES	1		YES	1	Peptic ulcer disease	1	Complete
714		2024-04-23 13:44:00	29	1	MALE	1	138	91	58	NORMOTENSIVE	2	No	0	No	0	0	NO	2	NO	2	Non reactive	0	No	2	2	NO		NO		SINGLE	2	EMPLOYED	1	NO	0	YES	1		NO	2	Syphilis	1	Complete
934		2024-05-06 15:24:00	29	1	MALE	1	137	90	38	NORMOTENSIVE	2	No	0	No	0	0	NO	2	NO	2	Reactive	1	No	2	2	NO				SINGLE	2	EMPLOYED	1	NO	0	YES	1		YES	1	Alcohol intoxication	1	Complete
800		2024-04-23 15:28:00	29	1	MALE	1	131	86	50	NORMOTENSIVE	2	No	0	No	0	0	NO	2	NO	2	Non reactive	0	No	2	2	NO				SINGLE	2	EMPLOYED	1	NO	0	NO	0		NO	2	MSS pain	1	Complete
1000		2024-05-07 09:13:00	29	1	FEMALE	2	129	84	20	NORMOTENSIVE	2	No	0	No	0	0	NO	2	NO	2	Non reactive	0	No	2	2	NO				SINGLE	2	EMPLOYED	1	NO	0	NO	0		NO	2	Upper respiratory tract infection	1	Complete
987		2024-05-06 21:20:00	29	1	FEMALE	2	123	80	53	NORMOTENSIVE	2	No	0	No	0	0	NO	2	NO	2	Non reactive	0	No	2	2	NO				SINGLE	2	UNEMPLOYED	0	NO	0	NO	0		YES	1	PID	1	Complete
539		2024-04-17 13:13:00	29	1	FEMALE	2	122	80	33	NORMOTENSIVE	2	No	0	No	0	0	NO	2	NO	2	Non reactive	0	No	2	2	NO		NO		MARRIED	1	EMPLOYED	1	NO	0	NO	0		YES	1	Sepsis	1	Complete
310		2024-04-15 10:35:00	29	1	FEMALE	2	120	80	32	NORMOTENSIVE	2	No	0	No	0	0	NO	2	NO	2	Non reactive	0	No	2	2	NO		NO		SINGLE	2	EMPLOYED	1	NO	0	NO	0		NO	2	None	0	Complete
320		2024-04-15 10:47:00	29	1	FEMALE	2	120	80	49	NORMOTENSIVE	2	No	0	No	0	0	NO	2	NO	2	Non reactive	0	No	2	2	NO				MARRIED	1	EMPLOYED	1	NO	0	NO	0		NO	2	Pneumonia	1	Complete
397		2024-04-15 12:18:00	29	1	MALE	1	120	79	12	NORMOTENSIVE	2	No	0	No	0	0	NO	2	NO	2	Non reactive	0	No	2	2	NO		NO		SINGLE	2	EMPLOYED	1	NO	0	YES	1		NO	2	Covid 19	1	Complete
811		2024-05-06 10:41:00	29	1	FEMALE	2	115	75	43	NORMOTENSIVE	2	No	0	No	0	0	NO	2	NO	2	Unknown		No	2	2	NO				SINGLE	2	EMPLOYED	1	NO	0	NO	0		NO	2	Covid 19	1	Complete
853		2024-05-06 12:00:00	29	1	FEMALE	2	112	73	30	NORMOTENSIVE	2	No	0	No	0	0	NO	2	NO	2	Non reactive	0	No	2	2	NO				SINGLE	2	UNEMPLOYED	0	NO	0	NO	0		YES	1	Hypoglycemia	1	Complete
586		2024-04-17 16:25:00	29	1	FEMALE	2	111	72	28	NORMOTENSIVE	2	No	0	No	0	0	NO	2	NO	2	Non reactive	0	No	2	2	NO				SINGLE	2	EMPLOYED	1	NO	0	YES	1		NO	2	Malaria	1	Complete
772		2024-04-23 14:57:00	29	1	MALE	1	111	72	27	NORMOTENSIVE	2	No	0	No	0	0	NO	2	NO	2	Non reactive	0	No	2	2	NO				SINGLE	2	EMPLOYED	1	NO	0	YES	1		NO	2	Asthma	1	Complete
324		2024-04-15 10:51:00	29	1	FEMALE	2	105	67	15	NORMOTENSIVE	2	No	0	No	0	0	NO	2	NO	2	Non reactive	0	No	2	2	NO				MARRIED	1	EMPLOYED	1	NO	0	NO	0		NO	2	Malaria	1	Complete
513		2024-04-17 12:34:00	29	1	FEMALE	2	101	64	26	NORMOTENSIVE	2	No	0	No	0	0	NO	2	NO	2	Non reactive	0	No	2	2	NO				MARRIED	1	EMPLOYED	1	NO	0	NO	0		YES	1	Severe malaria	1	Complete
730		2024-04-23 14:01:00	29	1	FEMALE	2	101	63	29	NORMOTENSIVE	2	No	0	No	0	0	NO	2	NO	2	Reactive	1	No	2	2	NO				MARRIED	1	UNEMPLOYED	0	NO	0	NO	0		NO	2	Disseminated TB	1	Complete
585		2024-04-17 16:23:00	29	1	FEMALE	2	99	61	25	NORMOTENSIVE	2	No	0	No	0	0	NO	2	NO	2	Non reactive	0	No	2	2	NO				MARRIED	1	EMPLOYED	1	NO	0	NO	0		NO	2	Covid 19	1	Complete
341		2024-04-15 11:08:00	29	1	MALE	1	93	59	39	NORMOTENSIVE	2	No	0	No	0	0	NO	2	NO	2	Non reactive	0	No	2	2	NO				MARRIED	1	EMPLOYED	1	NO	0	NO	0		NO	2	URTI	1	Complete
357		2024-04-15 11:27:00	29	1	FEMALE	2	80	50	25	NORMOTENSIVE	2	No	0	No	0	0	NO	2	NO	2	Reactive	1	No	2	2	NO		NO		SINGLE	2	EMPLOYED	1	NO	0	NO	0		NO	2	None	0	Complete
385		2024-04-15 12:09:00	29	1	FEMALE	2	77	50	33	NORMOTENSIVE	2	No	0	No	0	0	NO	2	NO	2	Reactive	1	No	2	2	NO		NO		SINGLE	2	EMPLOYED	1	NO	0	NO	0		NO	2	Anemia	1	Complete
83		2024-04-10 09:38:00	30	1	MALE	1	171	113	60	HYPERTENSIVE	1	Yes	1	No	0	1	NO	2	NO	2	Non reactive	0	No	2	2	NO	0	NO		SINGLE	2	EMPLOYED	1	NO	0	YES	1		NO	2	None	0	Complete
920		2024-05-06 14:36:00	30	1	MALE	1	153	104	61	HYPERTENSIVE	1	No	0	No	0	0	NO	2	YES	1	Non reactive	0	No	2	2	YES	1	NO	0	MARRIED	1	EMPLOYED	1	NO	0	NO	0		YES	1	Hypoglycemia	1	Complete
498		2024-04-15 14:28:00	30	1	FEMALE	2	145	96	28	HYPERTENSIVE	1	Yes	1	No	0	1	NO	2	NO	2	Non reactive	0	No	2	2	YES	1	NO	0	MARRIED	1	UNEMPLOYED	0	NO	0	NO	0		NO	2	None	0	Complete
499		2024-04-15 14:29:00	30	1	FEMALE	2	145	96	28	HYPERTENSIVE	1	Yes	1	No	0	1	NO	2	NO	2	Non reactive	0	No	2	2	YES	1	NO	0	MARRIED	1	UNEMPLOYED	0	NO	0	NO	0		YES	1	Asthma	1	Complete
956		2024-05-06 16:04:00	30	1	MALE	1	138	90	39	NORMOTENSIVE	2	No	0	No	0	0	NO	2	NO	2	Non reactive	0	No	2	2	NO				SINGLE	2	UNEMPLOYED	0	NO	0	YES	1		YES	1	Alcohol intoxication	1	Complete
858		2024-05-06 12:09:00	30	1	FEMALE	2	131	86	38	NORMOTENSIVE	2	No	0	No	0	0	NO	2	NO	2	Non reactive	0	No	2	2	NO				SINGLE	2	EMPLOYED	1	NO	0	NO	0		YES	1	Food poisoning	1	Complete
365		2024-04-15 11:45:00	30	1	MALE	1	130	85	45	NORMOTENSIVE	2	No	0	No	0	0	NO	2	NO	2	Non reactive	0	No	2	2	NO				SINGLE	2	UNEMPLOYED	0	NO	0	NO	0		NO	2	Pneumonia	1	Complete
745		2024-04-23 14:20:00	30	1	MALE	1	128	84	61	NORMOTENSIVE	2	No	0	No	0	0	NO	2	NO	2	Non reactive	0	No	2	2	NO				MARRIED	1	EMPLOYED	1	NO	0	YES	1		YES	1	Epilepsy	1	Complete
246		2024-04-11 10:46:00	30	1	MALE	1	127	83	50	NORMOTENSIVE	2	No	0	No	0	0	NO	2	NO	2	Non reactive	0	No	2	2	NO				MARRIED	1	EMPLOYED	1	NO	0	YES	1		NO	2	URTI	1	Complete
228		2024-04-11 10:13:00	30	1	FEMALE	2	125	82	43	NORMOTENSIVE	2	No	0	No	0	0	NO	2	NO	2	Non reactive	0	No	2	2	NO				MARRIED	1	UNEMPLOYED	0	NO	0				NO	2	URTI	1	Complete
373		2024-04-15 11:53:00	30	1	MALE	1	125	82	41	NORMOTENSIVE	2	No	0	No	0	0	NO	2	NO	2	Non reactive	0	No	2	2	NO				MARRIED	1	EMPLOYED	1	NO	0	NO	0		NO	2	Covid 19	1	Complete
130		2024-04-10 11:54:00	30	1	FEMALE	2	123	81	56	NORMOTENSIVE	2	No	0	No	0	0	NO	2	NO	2	Non reactive	0	No	2	2	NO		NO		MARRIED	1	EMPLOYED	1	NO	0	NO	0		YES	1	Pneumonia	1	Complete
755		2024-04-23 14:31:00	30	1	FEMALE	2	123	81	28	NORMOTENSIVE	2	No	0	No	0	0	NO	2	NO	2	Non reactive	0	No	2	2	NO				MARRIED	1	EMPLOYED	1	NO	0	NO	0		NO	2	Covid 19	1	Complete
823		2024-05-06 11:17:00	30	1	FEMALE	2	120	78	43	NORMOTENSIVE	2	No	0	No	0	0	NO	2	NO	2	Non reactive	0	No	2	2	NO				MARRIED	1	EMPLOYED	1	NO	0	YES	1		NO	2	Pulmonary Tuberculosis	1	Complete
883		2024-05-06 13:42:00	30	1	FEMALE	2	114	74	38	NORMOTENSIVE	2	No	0	No	0	0	NO	2	NO	2	Unknown		No	2	2	NO				MARRIED	1	EMPLOYED	1	NO	0	NO	0		NO	2	Malaria	1	Complete
911		2024-05-06 14:25:00	30	1	MALE	1	114	74	39	NORMOTENSIVE	2	No	0	No	0	0	NO	2	NO	2	Non reactive	0	No	2	2	NO				MARRIED	1	EMPLOYED	1	NO	0	NO	0		NO	2	Filariasis	1	Complete
88		2024-04-10 09:48:00	30	1	MALE	1	110	72	45	NORMOTENSIVE	2	No	0	No	0	0	NO	2	NO	2	Non reactive	0	No	2	2	NO				MARRIED	1	EMPLOYED	1	NO	0	YES	1		NO	2	Upper respiratory tract infection	1	Complete
739		2024-04-23 14:10:00	30	1	MALE	1	110	71	50	NORMOTENSIVE	2	No	0	No	0	0	NO	2	NO	2	Non reactive	0	No	2	2	NO				SINGLE	2	EMPLOYED	1	NO	0	YES	1		NO	2	PPP	1	Complete
803		2024-04-23 15:31:00	30	1	MALE	1	110	70	30	NORMOTENSIVE	2	No	0	No	0	0	NO	2	NO	2	Non reactive	0	No	2	2	NO				SINGLE	2	EMPLOYED	1	NO	0	YES	1		NO	2	Inguinal hernia	1	Complete
804		2024-04-23 15:31:00	30	1	MALE	1	110	70	30	NORMOTENSIVE	2	No	0	No	0	0	NO	2	NO	2	Non reactive	0	No	2	2	NO				SINGLE	2	EMPLOYED	1	NO	0	YES	1		NO	2	Inguinal hernia	1	Complete
566		2024-04-17 15:30:00	30	1	FEMALE	2	106	68	57	NORMOTENSIVE	2	No	0	No	0	0	NO	2	NO	2	Reactive	1	No	2	2	NO		NO		MARRIED	1	EMPLOYED	1	NO	0	NO	0		YES	1	Bilateral pyelonephritis	1	Complete
309		2024-04-15 10:35:00	30	1	FEMALE	2	104	67	23	NORMOTENSIVE	2	No	0	No	0	0	NO	2	NO	2	Non reactive	0	No	2	2	NO				SINGLE	2	UNEMPLOYED	0	NO	0	NO	0		NO	2	Covid 19	1	Complete
655		2024-04-22 12:52:00	30	1	MALE	1	103	65	26	NORMOTENSIVE	2	No	0	No	0	0	NO	2	NO	2	Non reactive	0	No	2	2	NO				SINGLE	2	EMPLOYED	1	NO	0	YES	1		NO	2	AGE	1	Complete
295		2024-04-11 12:12:00	30	1	MALE	1	100	62	37	NORMOTENSIVE	2	No	0	No	0	0	NO	2	NO	2	unknown		No	2	2	NO		NO		MARRIED	1	EMPLOYED	1	NO	0	YES	1		NO	2	Alcohol Intoxication	1	Complete
861		2024-05-06 12:14:00	30	1	FEMALE	2	99	60	44	NORMOTENSIVE	2	No	0	No	0	0	NO	2	NO	2	Reactive	1	No	2	2	NO				SINGLE	2	UNEMPLOYED	0	NO	0	NO	0		YES	1	Malaria	1	Complete
322		2024-04-15 10:47:00	30	1	FEMALE	2	98	60	23	NORMOTENSIVE	2	No	0	No	0	0	NO	2	NO	2	Non reactive	0	No	2	2	NO				SINGLE	2	EMPLOYED	1	NO	0	YES	1		NO	2	Asthma	1	Complete
520		2024-04-17 12:44:00	30	1	FEMALE	2	92	58	28	NORMOTENSIVE	2	No	0	No	0	0	NO	2	NO	2	Non reactive	0	No	2	2	NO				MARRIED	1	UNEMPLOYED	0	NO	0	NO	0		YES	1	Severe malaria	1	Complete
437		2024-04-15 13:25:00	30	1	FEMALE	2	90	57	30	NORMOTENSIVE	2	No	0	No	0	0	NO	2	NO	2	Non reactive	0	No	2	2	NO		NO		MARRIED	1	EMPLOYED	1	NO	0	YES	1		NO	2	Anemia	1	Complete
954		2024-05-06 16:01:00	31	1	FEMALE	2	247	154	82	HYPERTENSIVE	1	Yes	1	No	0	1	NO	2	NO	2	Reactive	1	No	2	2	YES	1	NO	0	MARRIED	1	EMPLOYED	1	NO	0	NO	0		YES	1	Encephalopathy	1	Complete
787		2024-04-23 15:12:00	31	1	FEMALE	2	174	114	67	HYPERTENSIVE	1	Yes	1	No	0	1	NO	2	NO	2	Non reactive	0	No	2	2	NO	0	NO	0	MARRIED	1	UNEMPLOYED	0	NO	0	NO	0		YES	1	Para suicide	1	Complete
98		2024-04-10 10:00:00	31	1	FEMALE	2	168	112	55	HYPERTENSIVE	1	No	0	No	0	0	NO	2	NO	2	Non reactive	0	No	2	2	NO	0	NO	0	MARRIED	1	UNEMPLOYED	0	NO	0	NO	0		YES	1	None	0	Complete
450		2024-04-15 13:37:00	31	1	FEMALE	2	153	105	57	HYPERTENSIVE	1	No	0	No	0	0	NO	2	NO	2	Non reactive	0	No	2	2	YES	1	NO	0	SINGLE	2	EMPLOYED	1	NO	0	NO	0		NO	2	Acute gastritis	1	Complete
202		2024-04-11 09:39:00	31	1	FEMALE	2	149	99	44	HYPERTENSIVE	1	Yes	1	No	0	1	NO	2	NO	2	Reactive	1	No	2	2	YES	1	NO	0	SINGLE	2	EMPLOYED	1	NO	0	YES	1		YES	1	Epilepsy	1	Complete
456		2024-04-15 13:43:00	31	1	FEMALE	2	145	96	60	NORMOTENSIVE	2	No	0	No	0	0	NO	2	NO	2	Non reactive	0	No	2	2	NO		NO		MARRIED	1	EMPLOYED	1	NO	0	NO	0		NO	2	Anemia	1	Complete
249		2024-04-11 10:52:00	31	1	MALE	1	135	89	59	NORMOTENSIVE	2	No	0	No	0	0	NO	2	NO	2	Unknown		No	2	2	NO		NO		MARRIED	1	EMPLOYED	1	NO	0	NO	0		NO	2	URTI	1	Complete
362		2024-04-15 11:40:00	31	1	MALE	1	133	87	54	NORMOTENSIVE	2	No	0	No	0	0	NO	2	NO	2	Non reactive	0	No	2	2	NO				SINGLE	2	EMPLOYED	1	NO	0	YES	1		YES	1	Covid 19	1	Complete
995		2024-05-07 09:03:00	31	1	MALE	1	133	87	46	NORMOTENSIVE	2	No	0	No	0	0	NO	2	NO	2	Non reactive	0	No	2	2	NO				MARRIED	1	EMPLOYED	1	NO	0	YES	1		NO	2	Pneumonia	1	Complete
930		2024-05-06 15:18:00	31	1	FEMALE	2	120	78	37	NORMOTENSIVE	2	No	0	No	0	0	NO	2	NO	2	Non reactive	0	No	2	2	NO				MARRIED	1	UNEMPLOYED	0	NO	0	NO	0		YES	1	Hepatocellular carcinoma	1	Complete
381		2024-04-15 12:04:00	31	1	FEMALE	2	117	77	31	NORMOTENSIVE	2	No	0	No	0	0		1	NO	2	Non reactive	0	No	2	2	NO				MARRIED	1	UNEMPLOYED	0	YES	1	YES	1		NO	2	Asthma	1	Complete
493		2024-04-15 14:21:00	31	1	FEMALE	2	117	77	43	NORMOTENSIVE	2	No	0	No	0	0	NO	2	NO	2	Reactive	1	No	2	2	NO		NO		MARRIED	1	EMPLOYED	1	NO	0	NO	0		NO	2	PTB	1	Complete
688		2024-04-23 13:14:00	31	1	MALE	1	117	76	41	NORMOTENSIVE	2	No	0	No	0	0	NO	2	NO	2	Non reactive	0	No	2	2	NO				SINGLE	2	UNEMPLOYED	0	NO	0	YES	1		NO	2	Asthma	1	Complete
464		2024-04-15 13:52:00	31	1	MALE	1	115	75	45	NORMOTENSIVE	2	No	0	No	0	0	NO	2	NO	2	Non reactive	0	No	2	2	NO				SINGLE	2	UNEMPLOYED	0	YES	1	YES	1		NO	2	CAP	1	Complete
384		2024-04-15 12:08:00	31	1	FEMALE	2	114	75	38	NORMOTENSIVE	2	No	0	No	0	0	NO	2	NO	2	Reactive	1	No	2	2	NO				MARRIED	1	EMPLOYED	1	NO	0	NO	0		NO	2	Asthma	1	Complete
435		2024-04-15 13:23:00	31	1	MALE	1	112	73	28	NORMOTENSIVE	2	No	0	No	0	0	NO	2	NO	2	Non reactive	0	No	2	2	NO		NO		MARRIED	1	EMPLOYED	1	NO	0	NO	0		NO	2	Anemia	1	Complete
248		2024-04-11 10:52:00	31	1	FEMALE	2	111	72	37	NORMOTENSIVE	2	No	0	No	0	0	NO	2	NO	2	Non reactive	0	No	2	2	NO				SINGLE	2	EMPLOYED	1	NO	0	NO	0		NO	2	Seizures	1	Complete
391		2024-04-15 12:13:00	31	1	FEMALE	2	111	72	36	NORMOTENSIVE	2	No	0	No	0	0	NO	2	NO	2	Non reactive	0	No	2	2	NO		NO		MARRIED	1	EMPLOYED	1	NO	0	NO	0		NO	2	Covid-19	1	Complete
890		2024-05-06 13:54:00	31	1	MALE	1	108	69	22	NORMOTENSIVE	2	No	0	No	0	0	NO	2	NO	2	Non reactive	0	No	2	2	NO				SINGLE	2	EMPLOYED	1	YES	1	YES	1		NO	2	PUD	1	Complete
650		2024-04-22 12:45:00	31	1	FEMALE	2	102	65	26	NORMOTENSIVE	2	No	0	No	0	0	NO	2	NO	2	Non reactive	0	No	2	2	NO		NO		MARRIED	1	UNEMPLOYED	0	NO	0	NO	0		YES	1	Seizures	1	Complete
651		2024-04-22 12:45:00	31	1	FEMALE	2	102	64	26	NORMOTENSIVE	2	No	0	No	0	0	NO	2	NO	2	Non reactive	0	No	2	2	NO		NO		MARRIED	1	UNEMPLOYED	0	NO	0	NO	0		YES	1	Seizures	1	Complete
124		2024-04-10 11:47:00	31	1	MALE	1	99	61	43	NORMOTENSIVE	2	No	0	No	0	0	NO	2	NO	2	Non reactive	0	No	2	2	NO		NO		MARRIED	1	EMPLOYED	1	NO	0	YES	1		NO	2	Malaria	1	Complete
575		2024-04-17 15:52:00	31	1	FEMALE	2	94	59	42	NORMOTENSIVE	2	No	0	No	0	0	NO	2	NO	2	Non reactive	0	No	2	2	NO				MARRIED	1	UNEMPLOYED	0	NO	0	YES	1		YES	1	Hypoglycemia	1	Complete
793		2024-04-23 15:18:00	31	1	MALE	1	90	56	23	NORMOTENSIVE	2	No	0	No	0	0	NO	2	NO	2	Non reactive	0	No	2	2	NO				SINGLE	2	EMPLOYED	1	NO	0	NO	0		NO	2	Malaria	1	Complete
993		2024-05-06 21:30:00	32	1	FEMALE	2	178	115	68	HYPERTENSIVE	1	Yes	1	No	0	1	YES	1	NO	2	Non reactive	0	No	2	2	YES	1	NO	0	MARRIED	1	EMPLOYED	1	NO	0	NO	0		YES	1	CKD	1	Complete
28		2024-03-21 18:18:00	32	1	FEMALE	2	170	113	40	NORMOTENSIVE	2	Yes	1	No	0	1	NO	2	NO	2	unknown		No	2	2	NO		NO		SINGLE	2	EMPLOYED	1	NO	0	NO	0		YES	1	Malaria	1	Complete
35		2024-03-21 18:50:00	32	1	MALE	1	170	113	40	HYPERTENSIVE	1	Yes	1	No	0	1	NO	2	NO	2	Non-Reactive	0	No	2	2	YES	1	NO	0	MARRIED	1	EMPLOYED	1	NO	0	YES	1	-	YES	1	pneumonia. Asthma	1	Complete
717		2024-04-23 13:47:00	32	1	FEMALE	2	159	110	49	HYPERTENSIVE	1	Yes	1	No	0	1	NO	2	NO	2	Non reactive	0	No	2	2	NO	0	NO	0	MARRIED	1	EMPLOYED	1	NO	0	NO	0		YES	1	CAP	1	Complete
425		2024-04-15 13:16:00	32	1	FEMALE	2	156	110	46	HYPERTENSIVE	1	Yes	1	No	0	1	NO	2	NO	2	Unknown		No	2	2	YES	1	NO	0	MARRIED	1	EMPLOYED	1	NO	0	NO	0		YES	1	None	0	Complete
686		2024-04-23 13:13:00	32	1	FEMALE	2	148	98	42	HYPERTENSIVE	1	Yes	1	No	0	1	NO	2	NO	2	Non reactive	0	No	2	2	NO	0			MARRIED	1	EMPLOYED	1	NO	0	NO	0		YES	1		0	Complete
687		2024-04-23 13:13:00	32	1	FEMALE	2	148	98	42	HYPERTENSIVE	1	Yes	1	No	0	1	NO	2	NO	2	Non reactive	0	No	2	2	NO	0			MARRIED	1	EMPLOYED	1	NO	0	NO	0		YES	1		0	Complete
906		2024-05-06 14:16:00	32	1	FEMALE	2	143	95	45	NORMOTENSIVE	2	No	0	No	0	0	NO	2	NO	2	Non reactive	0	No	2	2	NO		NO		MARRIED	1	EMPLOYED	1	NO	0	YES	1		YES	1	Acute abdomen	1	Complete
21		2024-03-21 17:25:00	32	1	MALE	1	140	93	18	HYPERTENSIVE	1	Yes	1	No	0	1	NO	2	NO	2	Non-Reactive	0	No	2	2	YES	1	NO	0	SINGLE	2	EMPLOYED	1	NO	0	YES	1		YES	1	Epilepsy	1	Complete
164		2024-04-10 19:54:00	32	1	FEMALE	2	139	92	59	NORMOTENSIVE	2	No	0	No	0	0	NO	2	NO	2	Non reactive	0	No	2	2	NO				MARRIED	1	EMPLOYED	1	NO	0	NO	0		YES	1	URTI	1	Complete
798		2024-04-23 15:24:00	32	1	MALE	1	139	91	52	NORMOTENSIVE	2	No	0	No	0	0	NO	2	NO	2	Non reactive	0	No	2	2	NO				MARRIED	1	EMPLOYED	1	NO	0				NO	2	Covid 18	1	Complete
910		2024-05-06 14:22:00	32	1	FEMALE	2	135	89	49	NORMOTENSIVE	2	No	0	No	0	0	NO	2	YES	1	Non reactive	0	No	2	2	NO				MARRIED	1	EMPLOYED	1	NO	0	NO	0		NO	2	Newly DM	1	Complete
565		2024-04-17 15:27:00	32	1	FEMALE	2	134	88	40	NORMOTENSIVE	2	No	0	No	0	0	YES	1	YES	1	Non reactive	0	No	2	2	NO				MARRIED	1	EMPLOYED	1	NO	0	NO	0		YES	1	Pyelonephritis	1	Complete
992		2024-05-06 21:29:00	32	1	FEMALE	2	132	86	35	HYPERTENSIVE	1	No	0	No	0	0	YES	1	NO	2	Non reactive	0	No	2	2	YES	1	YES	1	SINGLE	2	EMPLOYED	1	NO	0	NO	0		YES	1	Chronic Kidney Disease	1	Complete
797		2024-04-23 15:23:00	32	1	FEMALE	2	128	84	49	NORMOTENSIVE	2	No	0	No	0	0	NO	2	NO	2	Non reactive	0	No	2	2	NO				SINGLE	2	EMPLOYED	1	NO	0	NO	0		NO	2	Arthritis	1	Complete
903		2024-05-06 14:11:00	32	1	MALE	1	128	83	44	NORMOTENSIVE	2	No	0	No	0	0	NO	2	NO	2	Non reactive	0	No	2	2	NO				MARRIED	1	EMPLOYED	1	NO	0	NO	0		NO	2	PUD	1	Complete
933		2024-05-06 15:23:00	32	1	MALE	1	124	81	65	NORMOTENSIVE	2	No	0	No	0	0	NO	2	NO	2	Non reactive	0	No	2	2	NO				SINGLE	2	UNEMPLOYED	0	YES	1	YES	1		YES	1	Alcohol withdrawal syndrome	1	Complete
947		2024-05-06 15:51:00	32	1	MALE	1	123	80	38	NORMOTENSIVE	2	No	0	No	0	0	NO	2	NO	2	Non reactive	0	No	2	2	NO				SINGLE	2	EMPLOYED	1	NO	0	YES	1		YES	1	Alcohol intoxication	1	Complete
697		2024-04-23 13:24:00	32	1	FEMALE	2	122	80	45	NORMOTENSIVE	2	No	0	No	0	0	NO	2	NO	2	Non reactive	0	No	2	2	NO				MARRIED	1	EMPLOYED	1	NO	0	NO	0		NO	2	Covid 19	1	Complete
529		2024-04-17 12:58:00	32	1	MALE	1	121	80	43	NORMOTENSIVE	2	No	0	No	0	0	NO	2	NO	2	Non reactive	0	No	2	2	NO				MARRIED	1	EMPLOYED	1	NO	0	YES	1		YES	1	Resolved TIA	1	Complete
393		2024-04-15 12:15:00	32	1	FEMALE	2	120	79	28	NORMOTENSIVE	2	No	0	No	0	0	NO	2	NO	2	Non reactive	0	No	2	2	NO				MARRIED	1	EMPLOYED	1	NO	0	NO	0		NO	2	URTI	1	Complete
665		2024-04-22 13:09:00	32	1	FEMALE	2	120	79		NORMOTENSIVE	2	No	0	No	0	0	NO	2	NO	2	neg	0	No	2	2	NO		NO		MARRIED	1	UNEMPLOYED	0	NO	0	NO	0		NO	2	behaviour disorders	1	Complete
879		2024-05-06 13:37:00	32	1	MALE	1	120	78	35	NORMOTENSIVE	2	No	0	No	0	0	NO	2	NO	2	Non reactive	0	No	2	2	NO				SINGLE	2	EMPLOYED	1	YES	1	YES	1		YES	1	AGE and Malaria	1	Complete
458		2024-04-15 13:45:00	32	1	MALE	1	119	78	58	NORMOTENSIVE	2	No	0	No	0	0	NO	2	NO	2	Non reactive	0	No	2	2	NO				MARRIED	1	UNEMPLOYED	0	NO	0	NO	0		NO	2	Covid 19	1	Complete
528		2024-04-17 12:56:00	32	1	MALE	1	119	78	45	NORMOTENSIVE	2	No	0	No	0	0	NO	2	NO	2	Unknown		No	2	2	NO		NO		MARRIED	1	EMPLOYED	1	NO	0	YES	1		YES	1	Asthma	1	Complete
117		2024-04-10 11:30:00	32	1	MALE	1	118	77	34	NORMOTENSIVE	2	No	0	No	0	0	NO	2	NO	2	Reactive	1	No	2	2	NO		NO		SINGLE	2	UNEMPLOYED	0	YES	1	YES	1		YES	1	Advanced HIV disease	1	Complete
814		2024-05-06 10:48:00	32	1	FEMALE	2	118	77	42	NORMOTENSIVE	2	No	0	No	0	0	NO	2	NO	2	Reactive	1	No	2	2	NO				SINGLE	2	EMPLOYED	1	NO	0	NO	0		NO	2	Mild pneumonia	1	Complete
462		2024-04-15 13:49:00	32	1	MALE	1	113	74	36	NORMOTENSIVE	2	No	0	No	0	0	NO	2	NO	2	Non reactive	0	No	2	2	NO				SINGLE	2	EMPLOYED	1	NO	0	YES	1		YES	1	Covid 19	1	Complete
315		2024-04-15 10:40:00	32	1	FEMALE	2	112	73	52	NORMOTENSIVE	2	No	0	No	0	0	NO	2	NO	2	Unknown		No	2	2	NO				MARRIED	1	EMPLOYED	1	NO	0	YES	1		NO	2	Covid 19	1	Complete
815		2024-05-06 10:49:00	32	1	MALE	1	111	72	45	NORMOTENSIVE	2	No	0	No	0	0	NO	2	NO	2	Non reactive	0	No	2	2	NO				SINGLE	2	EMPLOYED	1	NO	0	YES	1		NO	2	Covid 19	1	Complete
946		2024-05-06 15:50:00	32	1	MALE	1	110	70	36	NORMOTENSIVE	2	No	0	No	0	0	NO	2	NO	2	Non reactive	0	No	2	2	NO				MARRIED	1	EMPLOYED	1	NO	0	YES	1		NO	2	GERD	1	Complete
488		2024-04-15 14:18:00	32	1	FEMALE	2	109	70	37	NORMOTENSIVE	2	No	0	No	0	0	NO	2	NO	2	Non reactive	0	No	2	2	NO				SINGLE	2	EMPLOYED	1	NO	0	NO	0		NO	2	Asthma	1	Complete
461		2024-04-15 13:48:00	33	1	MALE	1	156	110	44	HYPERTENSIVE	1	Yes	1	No	0	1	NO	2	NO	2	Unknown		No	2	2	YES	1	NO	0	MARRIED	1	EMPLOYED	1	NO	0	YES	1		YES	1	Asthma	1	Complete
812		2024-05-06 10:44:00	33	1	MALE	1	151	101	52	HYPERTENSIVE	1	No	0	No	0	0	NO	2	NO	2	Non reactive	0	No	2	2	NO	0			MARRIED	1	EMPLOYED	1	NO	0	YES	1		NO	2	Covid 19	1	Complete
966		2024-05-06 19:42:00	33	1	MALE	1	134	88	62	NORMOTENSIVE	2	No	0	No	0	0	NO	2	NO	2	Unknown		No	2	2	NO				MARRIED	1	EMPLOYED	1	NO	0	YES	1		NO	2	Sexually Transmitted Infection	1	Complete
1023		2024-05-07 09:52:00	33	1	MALE	1	132	86	33	NORMOTENSIVE	2	No	0	No	0	0	NO	2	NO	2	Unknown		No	2	2	NO				SINGLE	2	EMPLOYED	1	NO	0	NO	0		YES	1	Severe anemia	1	Complete
738		2024-04-23 14:09:00	33	1	FEMALE	2	131	86	49	NORMOTENSIVE	2	No	0	No	0	0	NO	2	NO	2	Non reactive	0	No	2	2	NO				MARRIED	1	EMPLOYED	1	NO	0	YES	1		NO	2	Malaria	1	Complete
199		2024-04-11 09:34:00	33	1	FEMALE	2	130	86	49	HYPERTENSIVE	1	No	0	No	0	0	NO	2	NO	2	Non reactive	0	No	2	2	YES	1	YES	1	MARRIED	1	UNEMPLOYED	0	NO	0	NO	0		NO	2	Pneumonia	1	Complete
912		2024-05-06 14:26:00	33	1	FEMALE	2	129	84	27	NORMOTENSIVE	2	No	0	No	0	0	NO	2	NO	2	Non reactive	0	No	2	2	NO				SINGLE	2	EMPLOYED	1	NO	0	NO	0		YES	1	AGE	1	Complete
149		2024-04-10 16:42:00	33	1	FEMALE	2	127	83	23	NORMOTENSIVE	2	No	0		0	0	NO	2	NO	2	Non reactive	0	No	2	2	NO				MARRIED	1	EMPLOYED	1	NO	0	NO	0		NO	2	Pneumonia	1	Complete
144		2024-04-10 16:24:00	33	1	MALE	1	123	81	50	NORMOTENSIVE	2	No	0	No	0	0	NO	2	NO	2	Reactive	1	No	2	2	NO				SINGLE	2	EMPLOYED	1	NO	0	YES	1		YES	1	Community Acquired pneumonia	1	Complete
212		2024-04-11 09:54:00	33	1	MALE	1	121	80	44	NORMOTENSIVE	2	No	0		0	0	NO	2	NO	2	Unknown		No	2	2	NO				MARRIED	1	EMPLOYED	1	NO	0	NO	0		YES	1	Pneumonia	1	Complete
142		2024-04-10 16:22:00	33	1	FEMALE	2	108	69	40	NORMOTENSIVE	2	No	0	No	0	0	NO	2	NO	2	Non reactive	0	No	2	2	NO		NO		MARRIED	1	EMPLOYED	1	NO	0	NO	0		NO	2	Pneumonia	1	Complete
143		2024-04-10 16:23:00	33	1	FEMALE	2	108	69	40	NORMOTENSIVE	2	No	0	No	0	0	NO	2	NO	2	Non reactive	0	No	2	2	NO		NO		MARRIED	1	EMPLOYED	1	NO	0	NO	0		NO	2	Pneumonia	1	Complete
307		2024-04-15 10:31:00	33	1	MALE	1	108	69	34	NORMOTENSIVE	2	No	0	No	0	0	NO	2	NO	2	Non reactive	0	No	2	2	NO				SINGLE	2	EMPLOYED	1	NO	0	YES	1		NO	2	Covid 19	1	Complete
843		2024-05-06 11:48:00	33	1	MALE	1	102	64	33	NORMOTENSIVE	2	No	0	No	0	0	NO	2	YES	1	Non reactive	0	No	2	2	NO				MARRIED	1	EMPLOYED	1	NO	0	NO	0		NO	2	Hyperglycemia in DM	1	Complete
844		2024-05-06 11:48:00	33	1	MALE	1	102	64	33	NORMOTENSIVE	2	No	0	No	0	0	NO	2	YES	1	Non reactive	0	No	2	2	NO				MARRIED	1	EMPLOYED	1	NO	0	NO	0		YES	1	Hyperglycemia in DM	1	Complete
8		2024-03-14 14:46:00	34	1	FEMALE	2	213	134	92	NORMOTENSIVE	2	Yes	1	No	0	1	NO	2	NO	2	Reactive	1	No	2	2	NO		NO		MARRIED	1	EMPLOYED	1	NO	0	YES	1		YES	1	None	0	Complete
9		2024-03-14 14:47:00	34	1	FEMALE	2	213	131	92	NORMOTENSIVE	2	Yes	1	No	0	1	NO	2	NO	2	Reactive	1	No	2	2	NO		NO		MARRIED	1	EMPLOYED	1	NO	0	YES	1		YES	1	None	0	Complete
22		2024-03-21 17:30:00	34	1	FEMALE	2	213	131	92	HYPERTENSIVE	1	Yes	1	No	0	1	NO	2	NO	2	Reactive	1	No	2	2	NO	0	NO	0	MARRIED	1	EMPLOYED	1	NO	0	YES	1		YES	1	None	0	Complete
48		2024-03-21 19:40:00	34	1	FEMALE	2	176	115	58	HYPERTENSIVE	1	Yes	1	No	0	1	NO	2	NO	2	Unknown		No	2	2	YES	1	NO	0	SINGLE	2	EMPLOYED	1	NO	0	NO	0		YES	1	None	0	Complete
294		2024-04-11 12:04:00	34	1	FEMALE	2	169	112	80	HYPERTENSIVE	1	Yes	1	No	0	1	NO	2	NO	2	Reactive	1	No	2	2	YES	1	YES	1	SINGLE	2	EMPLOYED	1	NO	0	NO	0		NO	2	UTI	1	Complete
521		2024-04-17 12:46:00	34	1	MALE	1	143	95	32	HYPERTENSIVE	1	Yes	1	No	0	1	NO	2	NO	2	Non reactive	0	No	2	2	NO	0			MARRIED	1	EMPLOYED	1	NO	0	YES	1		YES	1	OPP	1	Complete
695		2024-04-23 13:22:00	34	1	MALE	1	139	91	46	NORMOTENSIVE	2	No	0	No	0	0	NO	2	NO	2	Non reactive	0	No	2	2	NO				MARRIED	1	EMPLOYED	1	NO	0	NO	0		NO	2	Covid 19	1	Complete
685		2024-04-23 13:11:00	34	1	FEMALE	2	138	91	46	NORMOTENSIVE	2	No	0	No	0	0	NO	2	NO	2	Unknown		No	2	2	NO				MARRIED	1	EMPLOYED	1	NO	0	NO	0		NO	2	Asthma	1	Complete
167		2024-04-10 20:02:00	34	1	MALE	1	134	89	53	NORMOTENSIVE	2	No	0	No	0	0	NO	2	NO	2	Non reactive	0	No	2	2	NO		NO		SINGLE	2	EMPLOYED	1	NO	0	NO	0		NO	2	URTI	1	Complete
440		2024-04-15 13:27:00	34	1	MALE	1	133	87	47	NORMOTENSIVE	2	No	0	No	0	0	NO	2	NO	2	Non reactive	0	No	2	2	NO				MARRIED	1	EMPLOYED	1	NO	0	YES	1		NO	2	Pharyngitis	1	Complete
974		2024-05-06 20:50:00	34	1	MALE	1	132	86	46	NORMOTENSIVE	2	No	0	No	0	0	NO	2	NO	2	Non reactive	0	No	2	2	NO				SINGLE	2	EMPLOYED	1	NO	0	YES	1		NO	2	PUD	1	Complete
355		2024-04-15 11:25:00	34	1	FEMALE	2	129	85	38	NORMOTENSIVE	2	No	0	No	0	0	NO	2	NO	2	Non reactive	0	No	2	2	NO		NO		MARRIED	1	EMPLOYED	1	NO	0	YES	1		NO	2	Pneumonia	1	Complete
221		2024-04-11 10:06:00	34	1	MALE	1	128	84	119	NORMOTENSIVE	2	No	0	No	0	0	NO	2	NO	2	Non reactive	0	No	2	2	NO				MARRIED	1	EMPLOYED	1	NO	0	YES	1		NO	2	Covid 19	1	Complete
491		2024-04-15 14:21:00	34	1	FEMALE	2	128	84	39	NORMOTENSIVE	2	No	0	No	0	0	NO	2	NO	2	Non reactive	0	No	2	2	NO				SINGLE	2	EMPLOYED	1	NO	0				NO	2	Asthma	1	Complete
492		2024-04-15 14:21:00	34	1	FEMALE	2	128	84	39	NORMOTENSIVE	2	No	0	No	0	0	NO	2	NO	2	Non reactive	0	No	2	2	NO				SINGLE	2	EMPLOYED	1	NO	0				NO	2	Asthma	1	Complete
707		2024-04-23 13:38:00	34	1	MALE	1	128	84	44	NORMOTENSIVE	2	No	0	No	0	0	NO	2	NO	2	Non reactive	0	No	2	2	NO				MARRIED	1	UNEMPLOYED	0	NO	0	YES	1		YES	1	PTB	1	Complete
740		2024-04-23 14:11:00	34	1	MALE	1	128	84	60	NORMOTENSIVE	2	No	0	No	0	0	NO	2	NO	2	Non reactive	0	No	2	2	NO				MARRIED	1	EMPLOYED	1	NO	0	NO	0		NO	2	Malaria	1	Complete
741		2024-04-23 14:16:00	34	1	MALE	1	128	84	60	NORMOTENSIVE	2	No	0	No	0	0	NO	2	NO	2	Non reactive	0	No	2	2	NO				MARRIED	1	EMPLOYED	1	NO	0	NO	0		NO	2	Malaria	1	Complete
944		2024-05-06 15:46:00	34	1	MALE	1	128	83	50	NORMOTENSIVE	2	No	0	No	0	0	NO	2	NO	2	Non reactive	0	No	2	2	NO				SINGLE	2	EMPLOYED	1	YES	1	YES	1		YES	1	Seizures	1	Complete
489		2024-04-15 14:18:00	34	1	MALE	1	127	83	37	NORMOTENSIVE	2	No	0	No	0	0	NO	2	NO	2	Unknown		No	2	2	NO		NO		MARRIED	1	EMPLOYED	1	NO	0	YES	1		NO	2	Covid-19	1	Complete
784		2024-04-23 15:10:00	34	1	MALE	1	125	81	57	NORMOTENSIVE	2	No	0	No	0	0	NO	2	NO	2	Reactive	1	No	2	2	NO				MARRIED	1	EMPLOYED	1	YES	1	YES	1		YES	1	Alcohol intoxication	1	Complete
80		2024-04-10 09:33:00	34	1	MALE	1	122	80	49	NORMOTENSIVE	2	No	0		0	0	NO	2	NO	2	Reactive	1	No	2	2	NO				MARRIED	1	EMPLOYED	1	NO	0	YES	1		YES	1	Opp	1	Complete
233		2024-04-11 10:23:00	34	1	FEMALE	2	121	80	52	NORMOTENSIVE	2	No	0	No	0	0	NO	2	NO	2	Unknown		No	2	2	NO		NO		MARRIED	1	EMPLOYED	1	NO	0	NO	0		NO	2	None	0	Complete
886		2024-05-06 13:46:00	34	1	MALE	1	119	77	35	NORMOTENSIVE	2	No	0	No	0	0	NO	2	NO	2	Non reactive	0	No	2	2	NO				MARRIED	1	EMPLOYED	1	NO	0	YES	1		NO	2	GERD	1	Complete
422		2024-04-15 13:13:00	34	1	FEMALE	2	117	77	72	NORMOTENSIVE	2	No	0	No	0	0	NO	2	NO	2	Non reactive	0	No	2	2	NO				MARRIED	1	EMPLOYED	1	NO	0	NO	0		NO	2	Asthma	1	Complete
477		2024-04-15 14:07:00	34	1	FEMALE	2	112	73	32	NORMOTENSIVE	2	No	0	No	0	0	NO	2	NO	2	Non reactive	0	No	2	2	NO				MARRIED	1	EMPLOYED	1	NO	0	NO	0		NO	2	Asthma	1	Complete
151		2024-04-10 17:26:00	34	1	MALE	1	111	72	26	NORMOTENSIVE	2	No	0	No	0	0	NO	2	NO	2	Reactive	1	No	2	2	NO				MARRIED	1	EMPLOYED	1	NO	0	YES	1		NO	2	Covid 19	1	Complete
778		2024-04-23 15:04:00	34	1	MALE	1	109	69	8	NORMOTENSIVE	2	No	0	No	0	0	NO	2	NO	2	Non reactive	0	No	2	2	NO				MARRIED	1	EMPLOYED	1	NO	0	YES	1		YES	1	Severe malaria	1	Complete
955		2024-05-06 16:02:00	34	1	MALE	1	104	66	17	NORMOTENSIVE	2	No	0	No	0	0	NO	2	NO	2	Non reactive	0	No	2	2	NO				MARRIED	1	EMPLOYED	1	NO	0	YES	1		YES	1	Hypoglycemia	1	Complete
408		2024-04-15 12:34:00	34	1	MALE	1	98	60	31	NORMOTENSIVE	2	No	0	No	0	0	NO	2	NO	2	Non reactive	0	No	2	2	NO		NO		MARRIED	1	EMPLOYED	1	YES	1	YES	1		NO	2	Covid-19	1	Complete
1003		2024-05-07 09:17:00	34	1	MALE	1	89	55	18	NORMOTENSIVE	2	No	0	No	0	0	NO	2	NO	2	Non reactive	0	No	2	2	NO				MARRIED	1	EMPLOYED	1	YES	1	YES	1		YES	1	Sepsis	1	Complete
57		2024-03-21 20:26:00	35	1	MALE	1	190	122	75	HYPERTENSIVE	1	Yes	1	No	0	1	NO	2	NO	2	Non-reactive	0	No	2	2	YES	1	YES	1	MARRIED	1	EMPLOYED	1	YES	1	YES	1		YES	1	None	0	Complete
969		2024-05-06 19:48:00	35	1	MALE	1	190	121	75	HYPERTENSIVE	1	Yes	1	No	0	1	YES	1	NO	2	Non reactive	0	No	2	2	YES	1	NO	0	MARRIED	1	EMPLOYED	1	NO	0	NO	0		YES	1	Chronic kidney disease	1	Complete
255		2024-04-11 11:00:00	35	1	FEMALE	2	184	118	72	HYPERTENSIVE	1	Yes	1	No	0	1	NO	2	NO	2	Non reactive	0	No	2	2	YES	1	YES	1	MARRIED	1	EMPLOYED	1	NO	0	YES	1		NO	2	Severe Hypertension	1	Complete
1		2024-03-14 14:09:00	35	1	FEMALE	2	172	113		HYPERTENSIVE	1	Yes	1	No	0	1	NO	2	NO	2	Non reactive	0	No	2	2	YES	1	NO	0	MARRIED	1	EMPLOYED	1	NO	0	NO	0		YES	1	None	0	Complete
3		2024-03-14 14:26:00	35	1	FEMALE	2	172	113	57	HYPERTENSIVE	1	Yes	1	No	0	1	NO	2	NO	2	Non reactive	0	No	2	2	YES	1	NO	0	MARRIED	1	EMPLOYED	1	NO	0	NO	0		YES	1	None	0	Complete
649		2024-04-22 12:43:00	35	1	MALE	1	155	108	68	NORMOTENSIVE	2	No	0	No	0	0	NO	2	NO	2	Unknown		No	2	2	NO				MARRIED	1	EMPLOYED	1	NO	0	YES	1		NO	2	Migraine	1	Complete
664		2024-04-22 13:06:00	35	1	MALE	1	155	108		NORMOTENSIVE	2	No	0	No	0	0	NO	2	NO	2	neg	0	No	2	2	NO		NO		SINGLE	2	UNEMPLOYED	0	NO	0	NO	0		NO	2	migraine	1	Complete
667		2024-04-22 13:11:00	35	1			150	100		NORMOTENSIVE	2	No	0	No	0	0	NO	2	NO	2	neg	0	No	2	2	NO		NO		MARRIED	1	UNEMPLOYED	0	NO	0	NO	0		NO	2	OPP	1	Complete
549		2024-04-17 13:27:00	35	1	FEMALE	2	149	99	57	HYPERTENSIVE	1	No	0	No	0	0	NO	2	NO	2	Non reactive	0	Yes	1	1	YES	1	NO	0	MARRIED	1	UNEMPLOYED	0	NO	0	YES	1		YES	1	Recurred stroke	1	Complete
304		2024-04-15 10:26:00	35	1	FEMALE	2	141	94	52	NORMOTENSIVE	2	No	0	No	0	0	NO	2	NO	2	Reactive	1	No	2	2	NO				MARRIED	1	EMPLOYED	1	NO	0	NO	0		NO	2	Asthma	1	Complete
443		2024-04-15 13:30:00	35	1	MALE	1	138	91	63	HYPERTENSIVE	1	No	0	No	0	0	NO	2	NO	2	Non reactive	0	No	2	2	YES	1	YES	1	MARRIED	1	EMPLOYED	1	NO	0	YES	1		NO	2	Covid 19	1	Complete
444		2024-04-15 13:30:00	35	1	MALE	1	138	91	63	HYPERTENSIVE	1	No	0	No	0	0	NO	2	NO	2	Non reactive	0	No	2	2	YES	1	YES	1	MARRIED	1	EMPLOYED	1	NO	0	YES	1		NO	2	Covid 19	1	Complete
829		2024-05-06 11:25:00	35	1	FEMALE	2	134	88	42	NORMOTENSIVE	2	No	0	No	0	0	NO	2	NO	2	Non reactive	0	No	2	2	NO				MARRIED	1	EMPLOYED	1	NO	0	NO	0		NO	2	Upper respiratory tract infection	1	Complete
116		2024-04-10 11:28:00	35	1	MALE	1	131	86	42	NORMOTENSIVE	2	No	0	No	0	0	NO	2	NO	2	Non reactive	0	No	2	2	NO		NO		MARRIED	1	EMPLOYED	1	NO	0	NO	0		NO	2	STI	1	Complete
318		2024-04-15 10:43:00	35	1	FEMALE	2	130	85	43	NORMOTENSIVE	2	No	0	No	0	0	NO	2	NO	2	Non reactive	0	No	2	2	NO		NO		SINGLE	2	EMPLOYED	1	NO	0	YES	1		NO	2	Pneumonia	1	Complete
895		2024-05-06 14:00:00	35	1	MALE	1	129	84	66	NORMOTENSIVE	2	No	0	No	0	0	NO	2	NO	2	Non reactive	0	No	2	2	NO		NO		SINGLE	2	UNEMPLOYED	0	NO	0	NO	0		NO	2	AGE	1	Complete
670		2024-04-22 13:17:00	35	1	MALE	1	128	84	38	NORMOTENSIVE	2	No	0	No	0	0	NO	2	NO	2	Non reactive	0	No	2	2	NO				MARRIED	1	EMPLOYED	1	NO	0	NO	0		YES	1		0	Complete
235		2024-04-11 10:27:00	35	1	FEMALE	2	122	80	44	NORMOTENSIVE	2	No	0	No	0	0	NO	2	NO	2	Non reactive	0	No	2	2	NO				MARRIED	1	UNEMPLOYED	0	NO	0	YES	1		NO	2	Covid 19	1	Complete
337		2024-04-15 11:01:00	35	1	MALE	1	120	80	50	NORMOTENSIVE	2	No	0	No	0	0	NO	2	NO	2	Non reactive	0	No	2	2	NO				MARRIED	1	EMPLOYED	1	NO	0	YES	1		NO	2	Pneumonia	1	Complete
260		2024-04-11 11:05:00	35	1	FEMALE	2	119	78	34	NORMOTENSIVE	2	No	0	No	0	0	NO	2	NO	2	Non reactive	0	No	2	2	NO				MARRIED	1			NO	0	NO	0		YES	1	Covid 19	1	Complete
922		2024-05-06 14:39:00	35	1	MALE	1	115	75	36	NORMOTENSIVE	2	No	0	No	0	0	NO	2	NO	2	Non reactive	0	No	2	2	NO				SINGLE	2	EMPLOYED	1	YES	1	YES	1		NO	2	PUD	1	Complete
538		2024-04-17 13:12:00	35	1	MALE	1	114	75	25	NORMOTENSIVE	2	No	0	No	0	0	NO	2	NO	2	Reactive	1	No	2	2	NO				MARRIED	1	EMPLOYED	1	NO	0	NO	0		YES	1	TB	1	Complete
428		2024-04-15 13:18:00	35	1	MALE	1	103	65	38	NORMOTENSIVE	2	No	0	No	0	0	NO	2	NO	2	Non reactive	0	No	2	2	NO				MARRIED	1	EMPLOYED	1	NO	0	NO	0		YES	1	CAP	1	Complete
634		2024-04-22 12:10:00	35	1	MALE	1	97	60	17	NORMOTENSIVE	2	No	0	No	0	0	NO	2	NO	2	Non reactive	0	No	2	2	NO				SINGLE	2	UNEMPLOYED	0	NO	0	NO	0		YES	1	Seizures	1	Complete
635		2024-04-22 12:11:00	35	1	MALE	1	97	60	17	NORMOTENSIVE	2	No	0	No	0	0	NO	2	NO	2	Non reactive	0	No	2	2	NO				SINGLE	2	UNEMPLOYED	0	NO	0	NO	0		YES	1	Seizures	1	Complete
636		2024-04-22 12:12:00	35	1	MALE	1	97	60	17	NORMOTENSIVE	2	No	0	No	0	0	NO	2	NO	2	Non reactive	0	No	2	2	NO				SINGLE	2	UNEMPLOYED	0	NO	0	NO	0		YES	1	Seizures	1	Complete
421		2024-04-15 13:12:00	35	1	FEMALE	2	96	60	33	NORMOTENSIVE	2	No	0	No	0	0	NO	2	NO	2	Reactive	1				NO		NO		MARRIED	1	EMPLOYED	1	NO	0	NO	0		NO	2	Anemia	1	Complete
627		2024-04-22 12:03:00	36	1	MALE	1	208	130		HYPERTENSIVE	1	yes	1	No	0	1	NO	2	NO	2	neg	0	No	2	2	NO	0	NO	0	SINGLE	2	UNEMPLOYED	0	NO	0	NO	0		YES	1		0	Complete
628		2024-04-22 12:04:00	36	1	MALE	1	208	130		HYPERTENSIVE	1	yes	1	No	0	1	NO	2	NO	2	neg	0	No	2	2	NO	0	NO	0	SINGLE	2	UNEMPLOYED	0	NO	0	NO	0		YES	1		0	Complete
32		2024-03-21 18:33:00	36	1	MALE	1	189	121	60	HYPERTENSIVE	1	Yes	1	No	0	1	NO	2	NO	2	Reactive	1	No	2	2	YES	1	NO	0	MARRIED	1	EMPLOYED	1	NO	0	NO	0		YES	1	Asthma	1	Complete
187		2024-04-10 21:28:00	36	1	MALE	1	144	96	63	NORMOTENSIVE	2	No	0	No	0	0	NO	2	NO	2	Non reactive	0	No	2	2	YES	1	YES	1	SINGLE	2	EMPLOYED	1	NO	0	NO	0		NO	2	Asthma	1	Complete
237		2024-04-11 10:30:00	36	1	MALE	1	144	96	63	NORMOTENSIVE	2	No	0	No	0	0	NO	2	NO	2	Unknown		No	2	2	NO		NO		MARRIED	1	EMPLOYED	1	NO	0	YES	1		NO	2	None	0	Complete
652		2024-04-22 12:47:00	36	1	FEMALE	2	144	96	29	HYPERTENSIVE	1	Yes	1	No	0	1	NO	2	NO	2	Non reactive	0	No	2	2	YES	1	NO	0	MARRIED	1	EMPLOYED	1	NO	0				YES	1		0	Complete
833		2024-05-06 11:30:00	36	1	MALE	1	144	96	43	HYPERTENSIVE	1	Yes	1	No	0	1	NO	2	NO	2	Non reactive	0	No	2	2	NO	0			MARRIED	1	EMPLOYED	1	NO	0	YES	1		YES	1	Severe asthma	1	Complete
545		2024-04-17 13:22:00	36	1	FEMALE	2	143	95	44	HYPERTENSIVE	1	No	0	No	0	0	NO	2	NO	2	reactive	1	No	2	2	YES	1	YES	1	MARRIED	1	EMPLOYED	1	NO	0	NO	0		YES	1	Meningi encephalitis	1	Complete
115		2024-04-10 11:26:00	36	1	FEMALE	2	140	93	26	HYPERTENSIVE	1	Yes	1	No	0	1	NO	2	NO	2	Reactive	1	No	2	2	YES	1	NO	0	MARRIED	1	EMPLOYED	1	NO	0	NO	0		YES	1	None	0	Complete
254		2024-04-11 11:00:00	36	1	MALE	1	137	90	46	NORMOTENSIVE	2	No	0	No	0	0	NO	2	NO	2	Non reactive	0	No	2	2	NO				MARRIED	1	EMPLOYED	1	NO	0	NO	0		NO	2	Covid 19	1	Complete
126		2024-04-10 11:50:00	36	1	FEMALE	2	135	89	49	NORMOTENSIVE	2	No	0	No	0	0	NO	2	NO	2	Non reactive	0	No	2	2	NO		NO		MARRIED	1	EMPLOYED	1	NO	0	YES	1		NO	2	URTI	1	Complete
127		2024-04-10 11:50:00	36	1	FEMALE	2	135	89	49	NORMOTENSIVE	2	No	0	No	0	0	NO	2	NO	2	Non reactive	0	No	2	2	NO		NO		MARRIED	1	EMPLOYED	1	NO	0	YES	1		NO	2	URTI	1	Complete
273		2024-04-11 11:25:00	36	1	FEMALE	2	128	84	47	NORMOTENSIVE	2	No	0	No	0	0	NO	2	NO	2	Non reactive	0	No	2	2	NO				MARRIED	1	EMPLOYED	1	NO	0	YES	1		NO	2	PUD	1	Complete
262		2024-04-11 11:08:00	36	1	MALE	1	125	82	56	NORMOTENSIVE	2	No	0	No	0	0	NO	2	NO	2	Unknown		No	2	2	NO		NO		MARRIED	1	EMPLOYED	1	NO	0	NO	0		YES	1	Covid-19	1	Complete
537		2024-04-17 13:10:00	36	1	MALE	1	125	82	43	NORMOTENSIVE	2	No	0	No	0	0	NO	2	NO	2	Non reactive	0	No	2	2	NO				MARRIED	1	EMPLOYED	1	NO	0	NO	0		YES	1	AGE	1	Complete
264		2024-04-11 11:11:00	36	1	MALE	1	124	81	42	NORMOTENSIVE	2	No	0	No	0	0	NO	2	NO	2	Non reactive	0	No	2	2	NO				MARRIED	1	EMPLOYED	1	NO	0	YES	1		YES	1	Alcoholic liver disease	1	Complete
857		2024-05-06 12:08:00	36	1	MALE	1	123	80	50	NORMOTENSIVE	2	No	0	No	0	0	NO	2	NO	2	Non reactive	0	No	2	2	NO				MARRIED	1	EMPLOYED	1	NO	0	NO	0		YES	1	PUD	1	Complete
620		2024-04-22 11:54:00	36	1	FEMALE	2	121	80		NORMOTENSIVE	2	No	0	No	0	0	NO	2	NO	2	neg	0	No	2	2	NO		NO		MARRIED	1	UNEMPLOYED	0	NO	0	NO	0		NO	2	pneumonia	1	Complete
175		2024-04-10 20:39:00	36	1	FEMALE	2	117	77	37	NORMOTENSIVE	2	No	0	No	0	0	NO	2	NO	2	Non reactive	0	No	2	2	NO		NO		MARRIED	1	EMPLOYED	1	NO	0	NO	0		NO	2	Anemia	1	Complete
138		2024-04-10 16:16:00	36	1	FEMALE	2	115	75	43	NORMOTENSIVE	2	No	0	No	0	0	NO	2	NO	2	Non reactive	0	No	2	2	NO		NO		MARRIED	1	EMPLOYED	1	NO	0	NO	0		YES	1	Acute Appendicitis	1	Complete
64		2024-04-10 09:04:00	36	1	FEMALE	2	109	70	30	NORMOTENSIVE	2	No	0	No	0	0	YES	1	NO	2	Non reactive	0	No	2	2	NO		NO		MARRIED	1	EMPLOYED	1	NO	0	NO	0		NO	2	UTI	1	Complete
396		2024-04-15 12:17:00	36	1	FEMALE	2	107	68	14	NORMOTENSIVE	2	No	0	No	0	0	NO	2	NO	2	Non reactive	0	No	2	2	NO				MARRIED	1	EMPLOYED	1	NO	0	NO	0		NO	2	Pneumonia	1	Complete
657		2024-04-22 12:57:00	36	1	FEMALE	2	106	68	22	NORMOTENSIVE	2	No	0	No	0	0	NO	2	NO	2	Non reactive	0	No	2	2	NO				MARRIED	1	EMPLOYED	1	NO	0	NO	0		YES	1	Arrythimias	1	Complete
543		2024-04-17 13:19:00	36	1	FEMALE	2	101	63	28	NORMOTENSIVE	2	No	0	No	0	0	NO	2	NO	2	Non reactive	0	No	2	2	NO				MARRIED	1	EMPLOYED	1	NO	0	NO	0		YES	1	Sciatic nerve injury	1	Complete
748		2024-04-23 14:23:00	36	1	MALE	1	93	58	29	NORMOTENSIVE	2	No	0	No	0	0	NO	2	NO	2	Reactive	1	No	2	2	NO				SINGLE	2	EMPLOYED	1	NO	0	YES	1		YES	1	PUD	1	Complete
851		2024-05-06 11:59:00	36	1	FEMALE	2	86	52	25	NORMOTENSIVE	2	No	0	No	0	0	NO	2	NO	2	Reactive	1	No	2	2	NO				SINGLE	2	EMPLOYED	1	NO	0	YES	1		YES	1	Hypovolemic shock	1	Complete
852		2024-05-06 11:59:00	36	1	FEMALE	2	86	52	25	NORMOTENSIVE	2	No	0	No	0	0	NO	2	NO	2	Reactive	1	No	2	2	NO				SINGLE	2	EMPLOYED	1	NO	0	YES	1		YES	1	Hypovolemic shock	1	Complete
1002		2024-05-07 09:16:00	37	1	FEMALE	2	194	122	69	HYPERTENSIVE	1	Yes	1	No	0	1	NO	2	NO	2	Non reactive	0	No	2	2	YES	1	NO	0	MARRIED	1	EMPLOYED	1	NO	0	NO	0		YES	1		0	Complete
56		2024-03-21 20:25:00	37	1	MALE	1	181	117	44	HYPERTENSIVE	1	Yes	1	No	0	1	NO	2	NO	2	Reactive	1				YES	1	NO	0	MARRIED	1	EMPLOYED	1	NO	0	YES	1		YES	1	None	0	Complete
751		2024-04-23 14:27:00	37	1	MALE	1	171	113	54	HYPERTENSIVE	1	Yes	1	No	0	1	NO	2	NO	2	Reactive	1	No	2	2	YES	1	NO	0	MARRIED	1	EMPLOYED	1	NO	0	YES	1		YES	1		0	Complete
139		2024-04-10 16:18:00	37	1	FEMALE	2	149	99	15	HYPERTENSIVE	1	Yes	1	No	0	1	NO	2	NO	2	Non reactive	0	No	2	2	YES	1	NO	0	MARRIED	1	EMPLOYED	1	NO	0	NO	0		YES	1	Covid 19	1	Complete
140		2024-04-10 16:18:00	37	1	FEMALE	2	149	99	15	HYPERTENSIVE	1	Yes	1	No	0	1	NO	2	NO	2	Non reactive	0	No	2	2	YES	1	NO	0	MARRIED	1	EMPLOYED	1	NO	0	NO	0		YES	1	Covid 19	1	Complete
871		2024-05-06 12:47:00	37	1	MALE	1	149	98	45	HYPERTENSIVE	1	No	0	No	0	0	NO	2	NO	2	Reactive	1	No	2	2	NO	0	YES	1	SINGLE	2	EMPLOYED	1	YES	1	YES	1		NO	2	PUD	1	Complete
90		2024-04-10 09:51:00	37	1	MALE	1	143	95	24	HYPERTENSIVE	1	Yes	1	No	0	1	NO	2	NO	2	Non reactive	0	No	2	2	YES	1	NO	0	MARRIED	1	EMPLOYED	1	NO	0	YES	1		YES	1	AGE	1	Complete
91		2024-04-10 09:51:00	37	1	MALE	1	143	95	24	HYPERTENSIVE	1	Yes	1	No	0	1	NO	2	NO	2	Non reactive	0	No	2	2	YES	1	NO	0	MARRIED	1	EMPLOYED	1	NO	0	YES	1		YES	1	AGE	1	Complete
92		2024-04-10 09:51:00	37	1	MALE	1	143	95	24	HYPERTENSIVE	1	Yes	1	No	0	1	NO	2	NO	2	Non reactive	0	No	2	2	YES	1	NO	0	MARRIED	1	EMPLOYED	1	NO	0	YES	1		YES	1	AGE	1	Complete
93		2024-04-10 09:51:00	37	1	MALE	1	143	95	24	HYPERTENSIVE	1	Yes	1	No	0	1	NO	2	NO	2	Non reactive	0	No	2	2	YES	1	NO	0	MARRIED	1	EMPLOYED	1	NO	0	YES	1		YES	1	AGE	1	Complete
531		2024-04-17 13:01:00	37	1	FEMALE	2	142	95	72	NORMOTENSIVE	2	No	0	No	0	0	NO	2	NO	2	Non reactive	0	No	2	2	NO				SINGLE	2	UNEMPLOYED	0	NO	0	YES	1		NO	2	Peripheral neuropathy	1	Complete
769		2024-04-23 14:54:00	37	1	FEMALE	2	142	94	31	HYPERTENSIVE	1	Yes	1	No	0	1	NO	2	NO	2	Reactive	1	No	2	2	YES	1	NO	0	MARRIED	1	EMPLOYED	1	NO	0	YES	1		YES	1		0	Complete
869		2024-05-06 12:43:00	37	1	MALE	1	140	92	60	NORMOTENSIVE	2	No	0	No	0	0	NO	2	NO	2	Non reactive	0	No	2	2	NO				MARRIED	1	EMPLOYED	1	NO	0	NO	0		NO	2	Abdominal pain	1	Complete
451		2024-04-15 13:39:00	37	1	FEMALE	2	139	92	54	NORMOTENSIVE	2	No	0	No	0	0	NO	2	NO	2	Non reactive	0	No	2	2	NO				MARRIED	1	EMPLOYED	1	NO	0	NO	0		YES	1	Asthma	1	Complete
673		2024-04-22 13:26:00	37	1	MALE	1	136	89	40	NORMOTENSIVE	2	No	0	No	0	0	NO	2	NO	2	Non reactive	0	No	2	2	NO				MARRIED	1	UNEMPLOYED	0	NO	0	NO	0		NO	2		0	Complete
887		2024-05-06 13:48:00	37	1	MALE	1	133	87	52	NORMOTENSIVE	2	No	0	No	0	0	NO	2	NO	2	Non reactive	0	No	2	2	NO				MARRIED	1	EMPLOYED	1	NO	0	YES	1		YES	1	Gastritis	1	Complete
247		2024-04-11 10:49:00	37	1	FEMALE	2	130	85	50	NORMOTENSIVE	2	No	0	No	0	0	NO	2	NO	2	Reactive	1	No	2	2	NO		NO		MARRIED	1	EMPLOYED	1	NO	0	NO	0		NO	2	Asthma	1	Complete
313		2024-04-15 10:38:00	37	1	FEMALE	2	129	85	35	NORMOTENSIVE	2	No	0	No	0	0	NO	2	NO	2	Non reactive	0	No	2	2	NO				MARRIED	1	EMPLOYED	1	NO	0	NO	0		NO	2	Asthma	1	Complete
894		2024-05-06 13:58:00	37	1	MALE	1	129	84	67	NORMOTENSIVE	2	No	0	No	0	0	NO	2	NO	2	Non reactive	0	No	2	2	NO				MARRIED	1	EMPLOYED	1	NO	0	YES	1		NO	2	AGE	1	Complete
336		2024-04-15 11:00:00	37	1	MALE	1	126	82	44	NORMOTENSIVE	2	No	0	No	0	0	NO	2	NO	2	Non reactive	0	No	2	2	NO				SINGLE	2	EMPLOYED	1	NO	0	YES	1		NO	2	Asthma	1	Complete
469		2024-04-15 14:00:00	37	1	MALE	1	120	79	40	NORMOTENSIVE	2	No	0	No	0	0	NO	2	NO	2	Non reactive	0	No	2	2	NO				SINGLE	2	UNEMPLOYED	0	NO	0	NO	0		NO	2	Asthma	1	Complete
559		2024-04-17 13:39:00	37	1	MALE	1	120	79	49	NORMOTENSIVE	2	No	0	No	0	0	NO	2	NO	2	Non reactive	0	No	2	2	NO				SINGLE	2	EMPLOYED	1	YES	1	YES	1		NO	2	Facial palsy	1	Complete
918		2024-05-06 14:33:00	37	1	FEMALE	2	117	76	42	NORMOTENSIVE	2	No	0	No	0	0	NO	2		1	Non reactive	0	No	2	2	NO				MARRIED	1	EMPLOYED	1	NO	0	NO	0		YES	1	Severe Gastritis	1	Complete
485		2024-04-15 14:15:00	37	1	MALE	1	113	74	42	NORMOTENSIVE	2	No	0	No	0	0	NO	2	NO	2	Non reactive	0	No	2	2	NO				MARRIED	1	EMPLOYED	1	NO	0	YES	1		NO	2	Tonsillitis	1	Complete
563		2024-04-17 13:44:00	37	1	MALE	1	111	72	31	NORMOTENSIVE	2	No	0	No	0	0	NO	2	NO	2	Non reactive	0	No	2	2	NO				MARRIED	1	EMPLOYED	1	YES	1	YES	1		YES	1	Adult onset seizures	1	Complete
319		2024-04-15 10:45:00	37	1	FEMALE	2	108	69	31	NORMOTENSIVE	2	No	0	No	0	0	NO	2	NO	2	Non reactive	0	No	2	2	NO				MARRIED	1	EMPLOYED	1	NO	0	NO	0		NO	2	None	0	Complete
214		2024-04-11 09:58:00	37	1	FEMALE	2	93	59	21	NORMOTENSIVE	2	No	0	No	0	0	NO	2	NO	2	Non reactive	0	No	2	2	NO				MARRIED	1			NO	0	NO	0		NO	2	Soft tissue injury	1	Complete
306		2024-04-15 10:31:00	38	1	MALE	1	200	128	80	HYPERTENSIVE	1	Yes	1	No	0	1	YES	1	NO	2	Reactive	1	No	2	2	YES	1	YES	1	MARRIED	1	EMPLOYED	1			YES	1		YES	1	BVHF	1	Complete
30		2024-03-21 18:24:00	38	1	FEMALE	2	193	122	51	HYPERTENSIVE	1	Yes	1	No	0	1	NO	2	NO	2	Non-Reactive	0	No	2	2	YES	1	YES	1	MARRIED	1	EMPLOYED	1	NO	0	NO	0		YES	1	None	0	Complete
663		2024-04-22 13:05:00	38	1	FEMALE	2	158	110	47	HYPERTENSIVE	1	Yes	1	No	0	1	NO	2	NO	2	Reactive	1	No	2	2	YES	1	NO	0	MARRIED	1	UNEMPLOYED	0	NO	0	NO	0		YES	1		0	Complete
541		2024-04-17 13:17:00	38	1	FEMALE	2	156	110	61	HYPERTENSIVE	1	No	0	Yes	1	1	NO	2	NO	2	Non reactive	0	No	2	2	NO	0	NO	0	MARRIED	1	UNEMPLOYED	0	NO	0	NO	0		YES	1	CVA	1	Complete
252		2024-04-11 10:57:00	38	1	MALE	1	137	90	48	NORMOTENSIVE	2	No	0	No	0	0	NO	2	NO	2	Non reactive	0	No	2	2	NO				MARRIED	1	EMPLOYED	1	NO	0	YES	1		NO	2	Covid 19	1	Complete
268		2024-04-11 11:19:00	38	1	FEMALE	2	136	90	52	HYPERTENSIVE	1	No	0	No	0	0	NO	2	NO	2	Non reactive	0	Yes	1	1	YES	1	YES	1	MARRIED	1	EMPLOYED	1	NO	0	NO	0		YES	1	Urosepsis	1	Complete
840		2024-05-06 11:42:00	38	1	FEMALE	2	131	86	32	NORMOTENSIVE	2	No	0	No	0	0	NO	2	NO	2	Reactive	1	No	2	2	NO				MARRIED	1	EMPLOYED	1	NO	0	YES	1		YES	1	Severe AGE	1	Complete
460		2024-04-15 13:47:00	38	1	FEMALE	2	130	85	63	NORMOTENSIVE	2	No	0	No	0	0	NO	2	NO	2	Reactive	1	No	2	2	NO		NO		MARRIED	1	EMPLOYED	1	NO	0	NO	0		NO	2	Anemia	1	Complete
621		2024-04-22 11:57:00	38	1	FEMALE	2	126	82	41	NORMOTENSIVE	2	No	0	No	0	0	NO	2	NO	2	Non reactive	0	No	2	2	NO		NO		MARRIED	1	EMPLOYED	1	NO	0	NO	0		NO	2	Migraine	1	Complete
244		2024-04-11 10:42:00	38	1	FEMALE	2	122	80	39	NORMOTENSIVE	2	No	0	No	0	0	NO	2	NO	2		0	No	2	2	NO				MARRIED	1	UNEMPLOYED	0	NO	0	NO	0		NO	2	ADD	1	Complete
637		2024-04-22 12:15:00	38	1	FEMALE	2	120	79	55	NORMOTENSIVE	2	No	0	No	0	0	NO	2	NO	2	Reactive	1	No	2	2	NO				MARRIED	1	EMPLOYED	1	NO	0	NO	0		NO	2	Non reactive	1	Complete
824		2024-05-06 11:18:00	38	1	FEMALE	2	117	76	17	NORMOTENSIVE	2	No	0	No	0	0	NO	2	NO	2	Non reactive	0	No	2	2	NO				MARRIED	1	UNEMPLOYED	0	NO	0	NO	0		YES	1	CAP	1	Complete
935		2024-05-06 15:25:00	38	1	FEMALE	2	117	76	48	NORMOTENSIVE	2	No	0	No	0	0	NO	2	NO	2	Reactive	1	No	2	2	NO				MARRIED	1	EMPLOYED	1	NO	0	YES	1		YES	1	Hepatitis B	1	Complete
913		2024-05-06 14:27:00	38	1	MALE	1	115	75	28	NORMOTENSIVE	2	No	0	No	0	0	NO	2	NO	2	Non reactive	0	No	2	2	NO				MARRIED	1	EMPLOYED	1	NO	0	YES	1		YES	1	AGE	1	Complete
986		2024-05-06 21:11:00	38	1	FEMALE	2	112	72	47	NORMOTENSIVE	2	No	0	No	0	0	NO	2	NO	2	Non reactive	0	No	2	2	NO				MARRIED	1	EMPLOYED	1	NO	0	NO	0		NO	2	Tuberculosis	1	Complete
84		2024-04-10 09:40:00	38	1	MALE	1	111	72	49	NORMOTENSIVE	2	No	0	No	0	0	NO	2	NO	2	Reactive	1	No	2	2	NO				MARRIED	1	EMPLOYED	1	NO	0	NO	0		YES	1	Tuberculosis	1	Complete
79		2024-04-10 09:32:00	38	1	FEMALE	2	108	69	32	NORMOTENSIVE	2	No	0	No	0	0	NO	2	NO	2	Reactive	1	No	2	2	NO				SINGLE	2	EMPLOYED	1	NO	0	YES	1		YES	1	Liver cirrhosis	1	Complete
605		2024-04-22 11:38:00	38	1	MALE	1	108	69	40	NORMOTENSIVE	2	No	0	No	0	0	NO	2	NO	2	Non reactive	0	No	2	2	NO				MARRIED	1	EMPLOYED	1	NO	0	NO	0		YES	1	Gastritis	1	Complete
997		2024-05-07 09:06:00	38	1	MALE	1	107	68	30	NORMOTENSIVE	2	No	0	No	0	0	NO	2	NO	2	Non reactive	0	No	2	2	NO				SINGLE	2	EMPLOYED	1	NO	0	YES	1		YES	1	Epistaxis	1	Complete
1006		2024-05-07 09:21:00	38	1	MALE	1	104	66	33	NORMOTENSIVE	2	No	0	No	0	0	NO	2	NO	2	Non reactive	0	No	2	2	NO				MARRIED	1	EMPLOYED	1	NO	0	NO	0		NO	2	Covid 19	1	Complete
465		2024-04-15 13:54:00	38	1	MALE	1	102	65	30	NORMOTENSIVE	2	No	0	No	0	0	NO	2	NO	2	Reactive	1	No	2	2	NO		NO		MARRIED	1	EMPLOYED	1	NO	0	NO	0		NO	2	Anemia	1	Complete
74		2024-04-10 09:23:00	38	1	FEMALE	2	97	60	33	NORMOTENSIVE	2	No	0	No	0	0	NO	2	NO	2	Reactive	1	No	2	2	NO				MARRIED	1	EMPLOYED	1	NO	0	YES	1		YES	1	Tuberculosis	1	Complete
406		2024-04-15 12:28:00	38	1	MALE	1	90	57	33	NORMOTENSIVE	2	No	0	No	0	0	NO	2	NO	2	Reactive	1	No	2	2	NO		NO		MARRIED	1	EMPLOYED	1	NO	0	NO	0		YES	1	PTB	1	Complete
17		2024-03-14 15:27:00	39	1	MALE	1	207	130	77	HYPERTENSIVE	1	Yes	1	No	0	1	NO	2	NO	2	Non-Reactive	0	No	2	2	NO	0	NO	0					NO	0	YES	1		YES	1	None	0	Complete
18		2024-03-14 15:29:00	39	1	MALE	1	207	129	77	HYPERTENSIVE	1	Yes	1	No	0	1	NO	2	NO	2	Non-Reactive	0	No	2	2	NO	0	NO	0					NO	0	YES	1		YES	1	None	0	Complete
38		2024-03-21 18:59:00	39	1	FEMALE	2	205	129	92	NORMOTENSIVE	2	Yes	1	No	0	1	NO	2	NO	2	unknown		No	2	2	NO		NO		MARRIED	1	EMPLOYED	1	NO	0	NO	0		YES	1	None	0	Complete
785		2024-04-23 15:11:00	39	1	FEMALE	2	183	117	57	HYPERTENSIVE	1	Yes	1	No	0	1	NO	2	NO	2	Non reactive	0	No	2	2	YES	1	NO	0	MARRIED	1	EMPLOYED	1	NO	0	NO	0		YES	1	Asthma	1	Complete
325		2024-04-15 10:51:00	39	1	FEMALE	2	141	94	39	HYPERTENSIVE	1	Yes	1	No	0	1	NO	2	NO	2	Non reactive	0	No	2	2	YES	1	YES	1	MARRIED	1	EMPLOYED	1	YES	1	NO	0		NO	2	None	0	Complete
907		2024-05-06 14:18:00	39	1	MALE	1	138	90	38	NORMOTENSIVE	2	No	0	No	0	0	NO	2	NO	2	Unknown		No	2	2	NO				MARRIED	1	EMPLOYED	1	NO	0	YES	1		NO	2	PUD	1	Complete
274		2024-04-11 11:27:00	39	1	MALE	1	133	88	38	NORMOTENSIVE	2	No	0	No	0	0	NO	2	NO	2	Non reactive	0	No	2	2	NO		NO		MARRIED	1	EMPLOYED	1	YES	1	YES	1		NO	2	None	0	Complete
1011		2024-05-07 09:31:00	39	1	MALE	1	121	80	50	NORMOTENSIVE	2	No	0	No	0	0	YES	1	NO	2	Non reactive	0	No	2	2	NO				MARRIED	1	EMPLOYED	1	NO	0	YES	1		YES	1	Bilateral pyelonephritis	1	Complete
781		2024-04-23 15:07:00	39	1	FEMALE	2	118	77	32	NORMOTENSIVE	2	No	0	No	0	0	NO	2	NO	2	Reactive	1	No	2	2	NO				MARRIED	1	EMPLOYED	1	NO	0	NO	0		YES	1	Meningitis	1	Complete
312		2024-04-15 10:37:00	39	1	MALE	1	116	76	33	NORMOTENSIVE	2	No	0	No	0	0	NO	2	NO	2	None	0	No	2	2	NO		NO		MARRIED	1	EMPLOYED	1	NO	0	YES	1		NO	2	None	0	Complete
459		2024-04-15 13:47:00	39	1	MALE	1	114	75	37	NORMOTENSIVE	2	No	0	No	0	0	NO	2	NO	2	Non reactive	0	No	2	2	NO				MARRIED	1	EMPLOYED	1	NO	0	NO	0		NO	2	Covid 19	1	Complete
266		2024-04-11 11:12:00	39	1	FEMALE	2	110	71	33	NORMOTENSIVE	2	No	0	No	0	0	NO	2	NO	2	Reactive	1	No	2	2	NO				MARRIED	1	EMPLOYED	1	YES	1	YES	1		NO	2	Para suicide	1	Complete
736		2024-04-23 14:06:00	39	1	MALE	1	109	70	30	NORMOTENSIVE	2	No	0	No	0	0	NO	2	NO	2	Non reactive	0	No	2	2	NO				MARRIED	1	EMPLOYED	1	NO	0	YES	1		NO	2	Malaria	1	Complete
159		2024-04-10 19:46:00	39	1	FEMALE	2	107	68	36	NORMOTENSIVE	2	No	0	No	0	0	NO	2	NO	2	Non reactive	0	No	2	2	NO		NO		MARRIED	1	EMPLOYED	1	NO	0	NO	0		NO	2	Chronic Diarrheal disease	1	Complete
160		2024-04-10 19:47:00	39	1	FEMALE	2	107	68	36	NORMOTENSIVE	2	No	0	No	0	0	NO	2	NO	2	Non reactive	0	No	2	2	NO		NO		MARRIED	1	EMPLOYED	1	NO	0	NO	0		NO	2	Chronic Diarrheal disease	1	Complete
846		2024-05-06 11:51:00	39	1	FEMALE	2	99	60	42	NORMOTENSIVE	2	No	0	No	0	0	NO	2	NO	2	Non reactive	0	No	2	2	NO				MARRIED	1	EMPLOYED	1	NO	0	NO	0		YES	1	AGE	1	Complete
256		2024-04-11 11:01:00	39	1	FEMALE	2	89	56	29	NORMOTENSIVE	2	No	0	No	0	0	NO	2	NO	2	Reactive	1	No	2	2	NO		NO		MARRIED	1	EMPLOYED	1	NO	0	NO	0		NO	2	None	0	Complete
61		2024-04-10 08:57:00	40	1	FEMALE	2	199	126	85	HYPERTENSIVE	1	Yes	1	No	0	1	NO	2	NO	2	Unknown		No	2	2	YES	1	YES	1	SINGLE	2	EMPLOYED	1	NO	0	NO	0		YES	1	Adult onset seizures	1	Complete
693		2024-04-23 13:20:00	40	1	MALE	1	189	121	79	HYPERTENSIVE	1	Yes	1	No	0	1	NO	2	NO	2	Non reactive	0	No	2	2	YES	1	NO	0	MARRIED	1	EMPLOYED	1	NO	0	YES	1		YES	1		0	Complete
39		2024-03-21 19:02:00	40	1	FEMALE	2	175	115	65	HYPERTENSIVE	1	Yes	1	No	0	1	NO	2	YES	1	Non-Reactive	0	No	2	2	YES	1	NO	0	MARRIED	1	EMPLOYED	1	NO	0	NO	0		YES	1	None	0	Complete
58		2024-03-21 20:28:00	40	1	MALE	1	175	114	63	HYPERTENSIVE	1	Yes	1	No	0	1	NO	2	NO	2	Non-Reactive	0	No	2	2	YES	1	NO	0	MARRIED	1	EMPLOYED	1	NO	0	NO	0		YES	1	Asthma	1	Complete
970		2024-05-06 19:51:00	40	1	MALE	1	175	114	63	HYPERTENSIVE	1	Yes	1	No	0	1	YES	1	NO	2		0	No	2	2	NO	0	NO	0	MARRIED	1	EMPLOYED	1	NO	0	NO	0		YES	1	Acute kidney injury	1	Complete
720		2024-04-23 13:50:00	40	1	FEMALE	2	174	114	53	HYPERTENSIVE	1	Yes	1	No	0	1	NO	2	NO	2		0	Yes	1	1	YES	1	NO	0	MARRIED	1	EMPLOYED	1	NO	0	NO	0		YES	1	None	0	Complete
1024		2024-05-07 09:54:00	40	1	MALE	1	170	112	57	HYPERTENSIVE	1	Yes	0	Yes	1	1	YES	1	NO	2	Non reactive	0	No	2	2	YES	1	NO	0	MARRIED	1	EMPLOYED	1	NO	0	NO	0		YES	1	Acute kidney injury, Hepatitis B	1	Complete
161		2024-04-10 19:49:00	40	1	FEMALE	2	156	110	38	HYPERTENSIVE	1	Yes	1	No	0	1	NO	2	NO	2	Reactive	1	No	2	2	YES	1	NO	0	MARRIED	1	EMPLOYED	1	NO	0	YES	1		YES	1	None	0	Complete
426		2024-04-15 13:17:00	40	1	MALE	1	146	97	69	NORMOTENSIVE	2	No	0	No	0	0	NO	2	NO	2	Non reactive	0	No	2	2	NO				MARRIED	1	EMPLOYED	1	NO	0	YES	1		NO	2	Covid 19	1	Complete
756		2024-04-23 14:33:00	40	1	MALE	1	141	94	51	HYPERTENSIVE	1	No	0	No	0	0	NO	2	NO	2	Non reactive	0	No	2	2	YES	1	NO	0	MARRIED	1	EMPLOYED	1	NO	0	YES	1		NO	2	Hypertensive heart disease	1	Complete
67		2024-04-10 09:08:00	40	1	MALE	1	138	91	57	NORMOTENSIVE	2	No	0	No	0	0	NO	2	NO	2	Non reactive	0	No	2	2	NO				SINGLE	2	EMPLOYED	1	YES	1	YES	1		NO	2	Asthma	1	Complete
165		2024-04-10 19:58:00	40	1	MALE	1	138	91	56	NORMOTENSIVE	2	No	0	No	0	0	NO	2	NO	2	Non reactive	0	No	2	2	NO		NO		MARRIED	1	EMPLOYED	1	YES	1	YES	1		YES	1	Covid 19	1	Complete
544		2024-04-17 13:21:00	40	1	MALE	1	136	89	56	NORMOTENSIVE	2	No	0	No	0	0	NO	2	NO	2	Non reactive	0	No	2	2	NO				MARRIED	1	EMPLOYED	1	NO	0	YES	1		NO	2	Syncope	1	Complete
662		2024-04-22 13:02:00	40	1	FEMALE	2	136	89	42	HYPERTENSIVE	1	No	0	No	0	0		1	NO	2	Non reactive	0	No	2	2	YES	1	YES	1	MARRIED	1	EMPLOYED	1	NO	0	NO	0		NO	2	Covid 19	1	Complete
932		2024-05-06 15:21:00	40	1	FEMALE	2	134	88	55	NORMOTENSIVE	2	No	0	No	0	0	NO	2	NO	2	Non reactive	0	No	2	2	NO				MARRIED	1	EMPLOYED	1	NO	0	NO	0		YES	1	Abdominal mass	1	Complete
220		2024-04-11 10:05:00	40	1	FEMALE	2	132	87	48	NORMOTENSIVE	2	No	0	No	0	0	NO	2	NO	2	Non reactive	0	No	2	2	NO				SINGLE	2	UNEMPLOYED	0	NO	0	NO	0		NO	2	Covid 19	1	Complete
400		2024-04-15 12:21:00	40	1	MALE	1	129	84	47	NORMOTENSIVE	2	No	0	No	0	0	NO	2	NO	2	Non reactive	0	No	2	2	NO				MARRIED	1	EMPLOYED	1	NO	0	YES	1		NO	2	Covid 19	1	Complete
1009		2024-05-07 09:28:00	40	1	MALE	1	128	83	47	NORMOTENSIVE	2	No	0	No	0	0	NO	2	NO	2	Non reactive	0	No	2	2	NO				MARRIED	1	EMPLOYED	1	YES	1	YES	1		NO	2	Parasitic infection	1	Complete
156		2024-04-10 17:51:00	40	1	FEMALE	2	122	80	57	NORMOTENSIVE	2	No	0	No	0	0	NO	2	NO	2	Reactive	1	No	2	2	NO		NO		MARRIED	1	EMPLOYED	1	NO	0	NO	0		NO	2	Pyelonephritis	1	Complete
862		2024-05-06 12:16:00	40	1	MALE	1	120	78	50	NORMOTENSIVE	2	No	0	No	0	0	NO	2	YES	1	Non reactive	0	No	2	2	NO				MARRIED	1	EMPLOYED	1	NO	0	NO	0		YES	1	PUD	1	Complete
1004		2024-05-07 09:19:00	40	1	MALE	1	111	72	43	NORMOTENSIVE	2	No	0	No	0	0	NO	2	NO	2	Non reactive	0	No	2	2	NO				MARRIED	1	EMPLOYED	1	NO	0	NO	0		NO	2	Pneumonia	1	Complete
830		2024-05-06 11:26:00	40	1	MALE	1	105	67	25	NORMOTENSIVE	2	No	0	No	0	0	NO	2	NO	2	Non reactive	0	No	2	2	NO		NO		MARRIED	1	EMPLOYED	1	NO	0	NO	0		NO	2	PTB	1	Complete
105		2024-04-10 10:14:00	40	1	FEMALE	2	103	65	40	NORMOTENSIVE	2	No	0	No	0	0	NO	2	NO	2	Reactive	1	No	2	2	NO				MARRIED	1	EMPLOYED	1	NO	0	NO	0		YES	1	PTB	1	Complete
631		2024-04-22 12:07:00	40	1	MALE	1	94	59	27	NORMOTENSIVE	2	No	0	No	0	0	NO	2	NO	2	Reactive	1	No	2	2	NO				MARRIED	1	EMPLOYED	1	NO	0	NO	0		NO	2	Bacterial meningitis	1	Complete
40		2024-03-21 19:04:00	41	1	MALE	1	179	116	65	NORMOTENSIVE	2	Yes	1	No	0	1	NO	2	NO	2	Reactive	1	No	2	2	YES	1	NO	0	MARRIED	1	EMPLOYED	1	NO	0	YES	1		YES	1	None	0	Complete
1007		2024-05-07 09:22:00	41	1	FEMALE	2	172	113	62	HYPERTENSIVE	1	Yes	1	No	0	1	NO	2	NO	2	Non reactive	0	No	2	2	YES	1	YES	1	MARRIED	1	EMPLOYED	1	NO	0	NO	0		YES	1	Covid 19	1	Complete
940		2024-05-06 15:37:00	41	1	MALE	1	149	98	52	NORMOTENSIVE	2	No	0	No	0	0	YES	1	NO	2	Non reactive	0	No	2	2	NO				MARRIED	1	EMPLOYED	1	NO	0	NO	0		YES	1	Pyelonephritis	1	Complete
708		2024-04-23 13:39:00	41	1	FEMALE	2	137	90	52	NORMOTENSIVE	2	No	0	No	0	0	NO	2	NO	2	Unknown		No	2	2	NO				MARRIED	1	EMPLOYED	1	NO	0	NO	0		YES	1	Severe asthma	1	Complete
860		2024-05-06 12:12:00	41	1	FEMALE	2	136	89	45	NORMOTENSIVE	2	No	0	No	0	0	NO	2	NO	2	Non reactive	0	No	2	2	NO				MARRIED	1	EMPLOYED	1	NO	0	NO	0		NO	2	Good poisoning	1	Complete
501		2024-04-15 14:30:00	41	1	MALE	1	132	87	50	NORMOTENSIVE	2	No	0	No	0	0	NO	2	NO	2	Non reactive	0	No	2	2	NO				MARRIED	1	EMPLOYED	1	NO	0	YES	1		NO	2	Pneumonia	1	Complete
526		2024-04-17 12:53:00	41	1	FEMALE	2	132	87	53	NORMOTENSIVE	2	No	0	No	0	0	NO	2	NO	2	Reactive	1	No	2	2	NO				MARRIED	1	EMPLOYED	1	NO	0	NO	0		NO	2	Anemia	1	Complete
200		2024-04-11 09:36:00	41	1	MALE	1	126	82	47	NORMOTENSIVE	2	No	0	No	0	0	NO	2	NO	2	Non reactive	0	No	2	2	NO		YES		MARRIED	1	EMPLOYED	1	NO	0	YES	1		NO	2	None	0	Complete
208		2024-04-11 09:49:00	41	1	FEMALE	2	121	80	28	NORMOTENSIVE	2	No	0		0	0	NO	2	NO	2	Non reactive	0	No	2	2	NO				SINGLE	2	UNEMPLOYED	0	NO	0	NO	0		NO	2	Psychosis	1	Complete
180		2024-04-10 20:49:00	41	1	FEMALE	2	118	77	43	NORMOTENSIVE	2	No	0	No	0	0	NO	2	NO	2	Reactive	1	No	2	2	NO		NO		MARRIED	1	UNEMPLOYED	0	NO	0	NO	0		NO	2	Soft tissue injury	1	Complete
457		2024-04-15 13:44:00	41	1	FEMALE	2	118	77	45	NORMOTENSIVE	2	No	0	No	0	0	YES	1	NO	2	Unknown		No	2	2	NO				MARRIED	1	EMPLOYED	1	NO	0	NO	0		NO	2	Allergic rhinitis	1	Complete
236		2024-04-11 10:29:00	41	1	FEMALE	2	117	77	29	NORMOTENSIVE	2	No	0	No	0	0	NO	2	NO	2	Non reactive	0	No	2	2	NO				MARRIED	1	UNEMPLOYED	0	NO	0	NO	0		YES	1	Pneumonia	1	Complete
377		2024-04-15 11:58:00	41	1	MALE	1	115	75	39	NORMOTENSIVE	2	No	0	No	0	0	NO	2	NO	2	Non reactive	0	No	2	2	NO				MARRIED	1	EMPLOYED	1	YES	1	YES	1		NO	2	Pneumonia	1	Complete
323		2024-04-15 10:50:00	41	1	MALE	1	97	60	22	NORMOTENSIVE	2	No	0	No	0	0	NO	2	NO	2	Reactive	1	No	2	2	NO				MARRIED	1	EMPLOYED	1	NO	0	YES	1		YES	1	Severe pneumonia	1	Complete
378		2024-04-15 12:00:00	41	1	MALE	1	95	59	25	NORMOTENSIVE	2	No	0	No	0	0	NO	2	NO	2	Non reactive	0	No	2	2	NO		NO		MARRIED	1	EMPLOYED	1	NO	0	NO	0		NO	2	Pneumonia	1	Complete
597		2024-04-22 11:19:00	42	1	MALE	1	231	142	109	HYPERTENSIVE	1	Yes	1	No	0	1	NO	2	NO	2	Reactive	1	No	2	2	YES	1	NO	0	MARRIED	1	EMPLOYED	1	NO	0	YES	1		YES	1	None	0	Complete
49		2024-03-21 19:41:00	42	1	MALE	1	198	126	84	NORMOTENSIVE	2	Yes	1	No	0	1	NO	2	YES	1	Non-Reactive	0	No	2	2	NO		NO		MARRIED	1	EMPLOYED	1	NO	0	NO	0		YES	1	None	0	Complete
14		2024-03-14 15:17:00	42	1	FEMALE	2	173	114	56	HYPERTENSIVE	1	Yes	1	No	0	1	NO	2	NO	2	Reactive	1	No	2	2	YES	1	NO	0	MARRIED	1	EMPLOYED	1	NO	0	NO	0		YES	1	None	0	Complete
150		2024-04-10 17:23:00	42	1	MALE	1	166	112	44	HYPERTENSIVE	1	Yes	1	No	0	1	NO	2	NO	2	Non reactive	0	No	2	2	YES	1	NO	0	MARRIED	1	EMPLOYED	1	NO	0	NO	0		YES	1	None	0	Complete
335		2024-04-15 11:00:00	42	1	FEMALE	2	156	110	52	HYPERTENSIVE	1	Yes	1	No	0	1	NO	2	NO	2	Unknown		No	2	2	YES	1	YES	1	MARRIED	1	EMPLOYED	1	NO	0	NO	0		NO	2	None	0	Complete
321		2024-04-15 10:47:00	42	1	FEMALE	2	150	100	74	NORMOTENSIVE	2	No	0	No	0	0	NO	2	NO	2	Non reactive	0	No	2	2	NO		NO		SINGLE	2	EMPLOYED	1	NO	0	YES	1		NO	2	Hypertension	1	Complete
169		2024-04-10 20:08:00	42	1	FEMALE	2	149	99	38	HYPERTENSIVE	1	Yes	1	No	0	1	NO	2	NO	2	Non reactive	0				NO	0	NO	0	MARRIED	1	EMPLOYED	1	NO	0	YES	1		YES	1	PUD	1	Complete
308		2024-04-15 10:33:00	42	1	FEMALE	2	145	96	34	HYPERTENSIVE	1	Yes	1	No	0	1	NO	2	NO	2	Non reactive	0	No	2	2	YES	1	YES	1	MARRIED	1	EMPLOYED	1	NO	0	NO	0		NO	2	Covid 19	1	Complete
945		2024-05-06 15:49:00	42	1	MALE	1	145	96	35	HYPERTENSIVE	1	Yes	1	No	0	1	NO	2	NO	2	Reactive	1	No	2	2	YES	1	YES	1	MARRIED	1	EMPLOYED	1	NO	0	NO	0		YES	1	None	0	Complete
671		2024-04-22 13:19:00	42	1	MALE	1	138	91		HYPERTENSIVE	1	No	0	No	0	0	NO	2	NO	2	positive	1	No	2	2	NO	0	NO	0	MARRIED	1	EMPLOYED	1	NO	0	NO	0		NO	2	Anaemia	1	Complete
178		2024-04-10 20:44:00	42	1	MALE	1	133	88	53	NORMOTENSIVE	2	No	0	No	0	0	NO	2	NO	2	Non reactive	0	No	2	2	NO				MARRIED	1	EMPLOYED	1	NO	0	NO	0		NO	2	Covid 19	1	Complete
629		2024-04-22 12:05:00	42	1	MALE	1	131	86	41	NORMOTENSIVE	2	No	0	No	0	0	NO	2	NO	2	Non reactive	0	No	2	2	NO				MARRIED	1	UNEMPLOYED	0	NO	0	NO	0		YES	1		0	Complete
884		2024-05-06 13:44:00	42	1	MALE	1	120	78	40	NORMOTENSIVE	2	No	0	No	0	0	NO	2	NO	2	Reactive	1	No	2	2	NO				MARRIED	1	EMPLOYED	1	NO	0	YES	1		YES	1	PUD	1	Complete
577		2024-04-17 15:56:00	42	1	FEMALE	2	101	63	33	NORMOTENSIVE	2	No	0	No	0	0	NO	2	NO	2	Reactive	1	No	2	2	NO				MARRIED	1	UNEMPLOYED	0	NO	0	NO	0		YES	1	Tuberculosis	1	Complete
448		2024-04-15 13:33:00	42	1	FEMALE	2	100	62	40	NORMOTENSIVE	2	No	0	No	0	0	NO	2	NO	2		0	No	2	2	NO		NO		MARRIED	1	EMPLOYED	1	NO	0	NO	0		NO	2	Anemia	1	Complete
737		2024-04-23 14:07:00	42	1	FEMALE	2	93	58	37	NORMOTENSIVE	2	No	0	No	0	0	NO	2	NO	2	Reactive	1	No	2	2	NO				SINGLE	2	EMPLOYED	1	NO	0	YES	1		NO	2	Covid 19	1	Complete
971		2024-05-06 19:55:00	42	1	MALE	1	82	50	32	NORMOTENSIVE	2	No	0	No	0	0	NO	2	NO	2	Reactive	1	No	2	2	NO				SINGLE	2	EMPLOYED	1	YES	1	YES	1		YES	1	Congestive Cardiac Failure	1	Complete
728		2024-04-23 13:59:00	43	1	MALE	1	164	111	42	HYPERTENSIVE	1	Yes	1	No	0	1	NO	2	NO	2	Reactive	1	No	2	2	NO	0	NO	0	MARRIED	1	EMPLOYED	1	NO	0	NO	0		NO	2	Covid 19	1	Complete
405		2024-04-15 12:24:00	43	1	MALE	1	151	103	55	NORMOTENSIVE	2	No	0	No	0	0	NO	2	NO	2	Non reactive	0	No	2	2	NO				MARRIED	1	EMPLOYED	1	NO	0	NO	0		NO	2	Covid 19	1	Complete
572		2024-04-17 15:49:00	43	1	FEMALE	2	141	94	53	HYPERTENSIVE	1	No	0	No	0	0	NO	2	NO	2	Unknown		No	2	2	YES	1	YES	1	MARRIED	1	EMPLOYED	1	NO	0	NO	0		YES	1	UTI	1	Complete
573		2024-04-17 15:49:00	43	1	FEMALE	2	141	94	53	HYPERTENSIVE	1	No	0	No	0	0	NO	2	NO	2	Unknown		No	2	2	YES	1	YES	1	MARRIED	1	EMPLOYED	1	NO	0	NO	0		YES	1	UTI	1	Complete
722		2024-04-23 13:52:00	43	1	MALE	1	140	93	47	NORMOTENSIVE	2	No	0	No	0	0	NO	2	NO	2	Non reactive	0	No	2	2	NO				MARRIED	1	EMPLOYED	1	NO	0	NO	0		YES	1	Peripheral neuropathy	1	Complete
89		2024-04-10 09:49:00	43	1	MALE	1	130	86	48	NORMOTENSIVE	2	No	0	No	0	0	NO	2	NO	2	Non reactive	0	No	2	2	NO				MARRIED	1	EMPLOYED	1	NO	0	NO	0		NO	2	AGE	1	Complete
210		2024-04-11 09:53:00	43	1	MALE	1	130	85	60	NORMOTENSIVE	2	No	0	No	0	0	NO	2	NO	2	Reactive	1	No	2	2	NO		NO		MARRIED	1	EMPLOYED	1	NO	0	NO	0		NO	2	Inguinal hernia	1	Complete
497		2024-04-15 14:25:00	43	1	MALE	1	130	85	30	NORMOTENSIVE	2	No	0	No	0	0	NO	2	NO	2	Non reactive	0	No	2	2	NO				MARRIED	1	EMPLOYED	1	NO	0	NO	0		NO	2	Covid 19	1	Complete
647		2024-04-22 12:28:00	43	1	MALE	1	130	85		NORMOTENSIVE	2	No	0	No	0	0	NO	2	NO	2	neg	0	No	2	2	NO		NO		SINGLE	2	UNEMPLOYED	0	NO	0	NO	0		NO	2	astmatic	1	Complete
371		2024-04-15 11:52:00	43	1	MALE	1	120	79	34	NORMOTENSIVE	2	No	0	No	0	0	NO	2	NO	2	Reactive	1	No	2	2	NO		NO		MARRIED	1	EMPLOYED	1	NO	0	NO	0		NO	2	Covid 19	1	Complete
195		2024-04-11 09:20:00	43	1	FEMALE	2	104	67	40	NORMOTENSIVE	2	No	0	No	0	0	NO	2	NO	2	Non reactive	0	No	2	2	NO								NO	0	NO	0		YES	1	Severe CAP	1	Complete
234		2024-04-11 10:24:00	44	1	MALE	1	238	144	96	HYPERTENSIVE	1	Yes	1	No	0	1	NO	2	NO	2	Non reactive	0	No	2	2	YES	1	NO	0	MARRIED	1	EMPLOYED	1	NO	0	YES	1		YES	1	None	0	Complete
509		2024-04-17 12:27:00	44	1	FEMALE	2	223	138	88	HYPERTENSIVE	1	No	0	Yes	1	1	NO	2	NO	2	Non reactive	0	Yes	1	1	YES	1	NO	0	MARRIED	1	EMPLOYED	1	NO	0	NO	0		YES	1	None	0	Complete
711		2024-04-23 13:42:00	44	1	FEMALE	2	181	117	70	HYPERTENSIVE	1	Yes	1	No	0	1	NO	2	NO	2	Non reactive	0	No	2	2	NO	0	NO	0	SINGLE	2	EMPLOYED	1	NO	0	NO	0		YES	1		0	Complete
712		2024-04-23 13:43:00	44	1	FEMALE	2	181	117	70	HYPERTENSIVE	1	Yes	1	No	0	1	NO	2	NO	2	Non reactive	0	No	2	2	NO	0	NO	0	SINGLE	2	EMPLOYED	1	NO	0	NO	0		YES	1	None	0	Complete
52		2024-03-21 20:11:00	44	1	FEMALE	2	176	115	58	HYPERTENSIVE	1	Yes	1	No	0	1	YES	1	NO	2	Reactive	1	No	2	2	YES	1	YES	1	MARRIED	1	EMPLOYED	1	NO	0	NO	0		YES	1	None	0	Complete
701		2024-04-23 13:28:00	44	1	FEMALE	2	154	107	63	HYPERTENSIVE	1	No	0	No	0	0	NO	2	NO	2	Reactive	1	No	2	2	YES	1	YES	1	MARRIED	1	EMPLOYED	1	NO	0	YES	1		NO	2	Malaria	1	Complete
779		2024-04-23 15:05:00	44	1	MALE	1	151	101	74	NORMOTENSIVE	2	No	0	No	0	0	NO	2	NO	2	Unknown		No	2	2	NO				MARRIED	1	EMPLOYED	1	YES	1	NO	0		NO	2	PUD	1	Complete
68		2024-04-10 09:11:00	44	1	MALE	1	148	98	57	NORMOTENSIVE	2	No	0	No	0	0	NO	2	NO	2	Non reactive	0	No	2	2	NO				MARRIED	1	EMPLOYED	1	NO	0	YES	1		YES	1	Alcohol intoxication	1	Complete
183		2024-04-10 20:54:00	44	1	MALE	1	145	97	54	NORMOTENSIVE	2	No	0	No	0	0	NO	2	NO	2	Non reactive	0	No	2	2	NO		NO		SINGLE	2	UNEMPLOYED	0	YES	1	NO	0		YES	1	PUD	1	Complete
482		2024-04-15 14:13:00	44	1	FEMALE	2	145	96	96	NORMOTENSIVE	2	No	0	No	0	0	NO	2	NO	2	Reactive	1	No	2	2	NO				MARRIED	1	EMPLOYED	1	NO	0	NO	0		NO	2	CAP	1	Complete
436		2024-04-15 13:24:00	44	1	FEMALE	2	139	92	40	NORMOTENSIVE	2	No	0	No	0	0	NO	2	NO	2	Non reactive	0	No	2	2	NO				SINGLE	2	EMPLOYED	1	NO	0	NO	0		NO	2		0	Complete
985		2024-05-06 21:09:00	44	1	MALE	1	132	86	50	NORMOTENSIVE	2	No	0	No	0	0	NO	2	NO	2	Non reactive	0	No	2	2	NO				MARRIED	1	UNEMPLOYED	0	NO	0	YES	1		NO	2	Covid 19	1	Complete
691		2024-04-23 13:17:00	44	1	FEMALE	2	127	83	37	NORMOTENSIVE	2	No	0	No	0	0	NO	2	NO	2	Non reactive	0	No	2	2	NO				MARRIED	1	EMPLOYED	1	NO	0	NO	0		YES	1	AAA	1	Complete
269		2024-04-11 11:21:00	44	1	FEMALE	2	123	81	35	NORMOTENSIVE	2	No	0	No	0	0	NO	2	NO	2	Non reactive	0	No	2	2	NO		NO		MARRIED	1	EMPLOYED	1	NO	0	NO	0		NO	2	None	0	Complete
153		2024-04-10 17:33:00	44	1	FEMALE	2	121	80	35	NORMOTENSIVE	2	No	0	No	0	0	NO	2	NO	2	Unknown					NO				MARRIED	1	EMPLOYED	1	NO	0	NO	0		YES	1	Hepatitis B	1	Complete
990		2024-05-06 21:25:00	44	1	MALE	1	116	76	52	NORMOTENSIVE	2	No	0	No	0	0	NO	2	NO	2	Non reactive	0	No	2	2	NO				MARRIED	1	EMPLOYED	1	NO	0	NO	0		YES	1	Severe anemia	1	Complete
375		2024-04-15 11:57:00	44	1	FEMALE	2	113	74	35	NORMOTENSIVE	2	No	0	No	0	0	NO	2	NO	2	Reactive	1	No	2	2	NO		NO		MARRIED	1	EMPLOYED	1	NO	0	NO	0		NO	2	Covid 19	1	Complete
376		2024-04-15 11:58:00	44	1	FEMALE	2	113	74	35	NORMOTENSIVE	2	No	0	No	0	0	NO	2	NO	2	Reactive	1	No	2	2	NO		NO		MARRIED	1	EMPLOYED	1	NO	0	NO	0		NO	2	Covid 19	1	Complete
948		2024-05-06 15:53:00	44	1	MALE	1	112	73	32	NORMOTENSIVE	2	No	0	No	0	0	NO	2	NO	2	Non reactive	0	No	2	2	NO				MARRIED	1	EMPLOYED	1	NO	0	NO	0		YES	1	Chronic Diarrheal Disease	1	Complete
949		2024-05-06 15:54:00	44	1	MALE	1	112	72	32	NORMOTENSIVE	2	No	0	No	0	0	NO	2	NO	2	Non reactive	0	No	2	2	NO				MARRIED	1	EMPLOYED	1	NO	0	NO	0		YES	1	Chronic Diarrheal Disease	1	Complete
882		2024-05-06 13:41:00	44	1	MALE	1	110	70	32	NORMOTENSIVE	2	No	0	No	0	0	NO	2	NO	2	Non reactive	0	No	2	2	NO				MARRIED	1	EMPLOYED	1	NO	0	NO	0		NO	2	Malaria	1	Complete
972		2024-05-06 19:56:00	44	1	FEMALE	2	106	67	33	NORMOTENSIVE	2	No	0	No	0	0	NO	2	NO	2	Reactive	1	No	2	2	NO				SINGLE	2	EMPLOYED	1	NO	0	NO	0		NO	2	Pneumonia	1	Complete
399		2024-04-15 12:19:00	44	1	FEMALE	2	104	67	23	NORMOTENSIVE	2	No	0	No	0	0	NO	2	NO	2	Non reactive	0	No	2	2	NO				MARRIED	1	EMPLOYED	1	NO	0	NO	0		NO	2	Pneumonia	1	Complete
950		2024-05-06 15:55:00	44	1	MALE	1	80	50	20	NORMOTENSIVE	2	No	0	No	0	0	NO	2	NO	2	Reactive	1	No	2	2	NO				MARRIED	1	EMPLOYED	1	NO	0	YES	1		YES	1	Severe anemia due to chronic illness	1	Complete
107		2024-04-10 11:07:00	45	2	FEMALE	2	228	142	104	HYPERTENSIVE	1	Yes	1	No	0	1	NO	2	NO	2	Non reactive	0	No	2	2	YES	1	NO	0	MARRIED	1	EMPLOYED	1	NO	0	NO	0		YES	1	None	0	Complete
625		2024-04-22 12:01:00	45	2	FEMALE	2	217	135		HYPERTENSIVE	1	Yes	1	No	0	1	NO	2	NO	2		0	No	2	2	YES	1	NO	0	MARRIED	1	UNEMPLOYED	0	NO	0	NO	0		NO	2		0	Complete
37		2024-03-21 18:56:00	45	2	FEMALE	2	204	129	92	HYPERTENSIVE	1	Yes	1	No	0	1	NO	2	NO	2	Non-Reactive	0	No	2	2	YES	1	YES	1	SINGLE	2	EMPLOYED	1	NO	0	NO	0		YES	1	None	0	Complete
10		2024-03-14 14:52:00	45	2	MALE	1	179	116	66	HYPERTENSIVE	1	Yes	1	No	0	1	NO	2	NO	2		0	No	2	2	YES	1	NO	0	MARRIED	1	EMPLOYED	1	NO	0	NO	0		YES	1	Community Acquired Pneumonia	1	Complete
51		2024-03-21 19:45:00	45	2	MALE	1	179	115	66	HYPERTENSIVE	1	Yes	1	No	0	1	NO	2	NO	2	Non-Reactive	0	No	2	2	YES	1	NO	0	MARRIED	1	EMPLOYED	1	NO	0				YES	1	None	0	Complete
44		2024-03-21 19:19:00	45	2	MALE	1	170	113	55	HYPERTENSIVE	1	Yes	1	No	0	1	YES	1	NO	2	Non-Reactive	0	No	2	2	YES	1	NO	0	MARRIED	1	EMPLOYED	1	NO	0	NO	0		YES	1	None	0	Complete
206		2024-04-11 09:47:00	45	2	MALE	1	170	113	70	HYPERTENSIVE	1	Yes	1	No	0	1	NO	2	NO	2	Reactive	1	No	2	2	NO	0	NO	0	MARRIED	1	EMPLOYED	1	NO	0	NO	0		NO	2	None	0	Complete
328		2024-04-15 10:54:00	45	2	MALE	1	153	105	43	HYPERTENSIVE	1	Yes	1	No	0	1	NO	2	NO	2	Non reactive	0	No	2	2	YES	1	YES	1	MARRIED	1	EMPLOYED	1	YES	1	YES	1		NO	2	HTN	1	Complete
753		2024-04-23 14:29:00	45	2	MALE	1	150	100	55	HYPERTENSIVE	1	No	0	No	0	0	NO	2	NO	2	Non reactive	0	No	2	2	YES	1	NO	0	MARRIED	1	EMPLOYED	1	NO	0	NO	0		YES	1	None	0	Complete
749		2024-04-23 14:24:00	45	2	FEMALE	2	149	99	55	NORMOTENSIVE	2	No	0	No	0	0	NO	2	NO	2	Non reactive	0	No	2	2	NO				MARRIED	1	UNEMPLOYED	0	NO	0	NO	0		YES	1	Severe malaria	1	Complete
129		2024-04-10 11:53:00	45	2	MALE	1	135	89	38	NORMOTENSIVE	2	No	0	No	0	0	NO	2	NO	2	Non reactive	0	No	2	2	NO		NO		MARRIED	1	EMPLOYED	1	NO	0	YES	1		NO	2	Covid-19	1	Complete
967		2024-05-06 19:44:00	45	2	MALE	1	135	89	51	NORMOTENSIVE	2	No	0	No	0	0	YES	1	NO	2	Non reactive	0	No	2	2	NO				MARRIED	1	EMPLOYED	1	NO	0	YES	1		NO	2	Pyelonephritis	1	Complete
1019		2024-05-07 09:47:00	45	2	FEMALE	2	133	87	68	NORMOTENSIVE	2	No	0	No	0	0	NO	2	NO	2	Reactive	1	No	2	2	NO				MARRIED	1	EMPLOYED	1	NO	0	NO	0		YES	1	Severe anemia due to abnormal uterine bleeding	1	Complete
288		2024-04-11 11:50:00	45	2	FEMALE	2	127	83	49	NORMOTENSIVE	2	No	0	No	0	0	NO	2	NO	2	Reactive	1	No	2	2	NO				SINGLE	2	EMPLOYED	1	NO	0	NO	0		YES	1	BVHF	1	Complete
86		2024-04-10 09:44:00	45	2	MALE	1	126	82	42	NORMOTENSIVE	2	No	0	No	0	0	NO	2	NO	2	Non reactive	0	No	2	2	NO		NO		MARRIED	1	EMPLOYED	1	NO	0	NO	0		NO	2	Pneumonia	1	Complete
454		2024-04-15 13:41:00	45	2	MALE	1	114	75	29	NORMOTENSIVE	2	No	0	No	0	0	NO	2	NO	2	Reactive	1	No	2	2	NO		NO		MARRIED	1	EMPLOYED	1	YES	1	YES	1		NO	2	PTB	1	Complete
342		2024-04-15 11:10:00	45	2	FEMALE	2	106	68	38	NORMOTENSIVE	2	No	0	No	0	0	NO	2	NO	2	Non reactive	0	No	2	2	NO				MARRIED	1	EMPLOYED	1	NO	0	NO	0		NO	2	Malaria	1	Complete
76		2024-04-10 09:27:00	45	2	FEMALE	2	101	64	30	NORMOTENSIVE	2	No	0	No	0	0	NO	2	NO	2	Non reactive	0	No	2	2	NO				MARRIED	1	EMPLOYED	1	NO	0				NO	2	asthma	1	Complete
113		2024-04-10 11:19:00	45	2	FEMALE	2	99	61	32	NORMOTENSIVE	2	No	0	No	0	0	NO	2	NO	2	Reactive	1	No	2	2	NO				SINGLE	2	EMPLOYED	1	NO	0	NO	0		YES	1	Tuberculosis	1	Complete
478		2024-04-15 14:09:00	45	2	MALE	1	95	59	16	NORMOTENSIVE	2	No	0	No	0	0	NO	2	NO	2	Reactive	1	No	2	2	NO				MARRIED	1	UNEMPLOYED	0	NO	0	NO	0		NO	2	TB	1	Complete
284		2024-04-11 11:46:00	46	2	FEMALE	2	196	126	88	HYPERTENSIVE	1	Yes	1	No	0	1	NO	2	NO	2	Non reactive	0	No	2	2	YES	1	YES	1	SINGLE	2	EMPLOYED	1	NO	0	NO	0		YES	1	Hypertension	1	Complete
705		2024-04-23 13:36:00	46	2	MALE	1	166	112	54	HYPERTENSIVE	1	Yes	1	No	0	1	NO	2	NO	2	Non reactive	0	No	2	2	NO	0	NO	0	MARRIED	1	EMPLOYED	1	YES	1	YES	1		YES	1	Alcohol intoxication	1	Complete
658		2024-04-22 12:58:00	46	2	MALE	1	161	111	32	HYPERTENSIVE	1	Yes	1	No	0	1	NO	2	NO	2	Reactive	1	No	2	2	YES	1	NO	0	MARRIED	1	EMPLOYED	1	NO	0	YES	1		YES	1		0	Complete
514		2024-04-17 12:35:00	46	2	FEMALE	2	153	105	62	HYPERTENSIVE	1	No	0	No	0	0	NO	2	NO	2	Non reactive	0	No	2	2	NO	0			MARRIED	1	EMPLOYED	1	NO	0	NO	0		NO	2	None	0	Complete
446		2024-04-15 13:31:00	46	2	FEMALE	2	142	95	52	HYPERTENSIVE	1	No	0	No	0	0	NO	2	NO	2	Non reactive	0	No	2	2	YES	1	YES	1	SINGLE	2	EMPLOYED	1	NO	0	YES	1		NO	2	URTI	1	Complete
286		2024-04-11 11:48:00	46	2	FEMALE	2	139	92	71	NORMOTENSIVE	2	No	0	No	0	0	NO	2	NO	2	Non reactive	0	No	2	2	NO		NO		MARRIED	1	EMPLOYED	1	NO	0	YES	1		NO	2	Asthma	1	Complete
433		2024-04-15 13:21:00	46	2	FEMALE	2	136	90	43	NORMOTENSIVE	2	No	0	No	0	0	NO	2	NO	2	Non reactive	0	No	2	2	NO				MARRIED	1	EMPLOYED	1	NO	0	NO	0		NO	2	Pneumonia	1	Complete
185		2024-04-10 21:21:00	46	2	FEMALE	2	133	88	49	NORMOTENSIVE	2	No	0	No	0	0	NO	2	NO	2	Reactive	1	No	2	2	NO		NO		SINGLE	2	UNEMPLOYED	0	NO	0	NO	0		NO	2	PUD	1	Complete
926		2024-05-06 14:44:00	46	2	FEMALE	2	129	84	46	NORMOTENSIVE	2	No	0	No	0	0	NO	2	YES	1	Non reactive	0	No	2	2	NO				MARRIED	1	EMPLOYED	1	NO	0	NO	0		YES	1	Hyperglycemia	1	Complete
564		2024-04-17 15:25:00	46	2	MALE	1	120	79	32	NORMOTENSIVE	2	No	0	No	0	0	YES	1	NO	2	Non reactive	0	No	2	2	NO				MARRIED	1	EMPLOYED	1	NO	0	NO	0		YES	1	Acute kidney injury and Severe malaria	1	Complete
472		2024-04-15 14:03:00	46	2	MALE	1	114	75	37	NORMOTENSIVE	2	No	0	No	0	0	NO	2	NO	2	Unknown		No	2	2	NO		NO		MARRIED	1	EMPLOYED	1	NO	0	NO	0		NO	2	Covid-19	1	Complete
660		2024-04-22 13:00:00	46	2	MALE	1	114	74	19	NORMOTENSIVE	2	No	0	No	0	0	NO	2	NO	2	Unknown		No	2	2	NO				MARRIED	1	EMPLOYED	1	NO	0	YES	1		NO	2	Covid 19	1	Complete
102		2024-04-10 10:08:00	46	2	FEMALE	2	106	68	45	NORMOTENSIVE	2	No	0	No	0	0	NO	2	NO	2	Reactive	1	No	2	2	NO				MARRIED	1	EMPLOYED	1	NO	0	NO	0		NO	2	Tuberculosis	1	Complete
293		2024-04-11 11:59:00	46	2	MALE	1	97	60	35	NORMOTENSIVE	2	No	0	No	0	0	NO	2	NO	2	Reactive	1	No	2	2	NO		NO		MARRIED	1	EMPLOYED	1	YES	1	NO	0		NO	2	TB	1	Complete
217		2024-04-11 10:01:00	47	2	MALE	1	231	142	77	HYPERTENSIVE	1	Yes	1	No	0	1	NO	2	NO	2	Reactive	1	No	2	2	NO	0	NO	0	MARRIED	1	EMPLOYED	1	NO	0	YES	1		YES	1	None	0	Complete
414		2024-04-15 13:07:00	47	2	FEMALE	2	151	103	70	NORMOTENSIVE	2	No	0	No	0	0	NO	2	NO	2	Non reactive	0	No	2	2	NO				MARRIED	1	EMPLOYED	1	NO	0	NO	0		NO	2	Covid 19	1	Complete
504		2024-04-15 14:32:00	47	2	FEMALE	2	151	102	33	HYPERTENSIVE	1	Yes	1	No	0	1	NO	2	NO	2	Reactive	1	No	2	2	NO	0	NO	0	MARRIED	1	EMPLOYED	1	NO	0	NO	0		YES	1	None	0	Complete
505		2024-04-15 14:33:00	47	2	FEMALE	2	151	102	33	HYPERTENSIVE	1	Yes	1	No	0	1	NO	2	NO	2	Reactive	1	No	2	2	NO	0	NO	0	MARRIED	1	EMPLOYED	1	NO	0	NO	0		YES	1	Covid 19	1	Complete
305		2024-04-15 10:28:00	47	2	FEMALE	2	145	97	51	NORMOTENSIVE	2	No	0	No	0	0	NO	2	NO	2	Unknown		No	2	2	NO				MARRIED	1	EMPLOYED	1	NO	0	NO	0		YES	1	Pneumonia	1	Complete
494		2024-04-15 14:22:00	47	2	FEMALE	2	139	91	41	NORMOTENSIVE	2	No	0	No	0	0	NO	2	NO	2	Non reactive	0	No	2	2	NO		NO		SINGLE	2	EMPLOYED	1	NO	0	NO	0		YES	1	Severe asthma	1	Complete
525		2024-04-17 12:52:00	47	2	FEMALE	2	135	89	50	NORMOTENSIVE	2	No	0	No	0	0	NO	2	NO	2	Reactive	1	No	2	2	NO				MARRIED	1	EMPLOYED	1	NO	0	NO	0		NO	2	Peripheral neuropathy	1	Complete
1013		2024-05-07 09:33:00	47	2	MALE	1	133	87	37	HYPERTENSIVE	1	No	0	No	0	0	YES	1	NO	2	Non reactive	0	No	2	2	YES	1	YES	1	MARRIED	1	EMPLOYED	1	NO	0	NO	0		NO	2	Pyelonephritis	1	Complete
326		2024-04-15 10:52:00	47	2	MALE	1	127	83	38	NORMOTENSIVE	2	No	0	No	0	0	NO	2	NO	2	Non reactive	0	No	2	2	NO				MARRIED	1	EMPLOYED	1	NO	0	YES	1		NO	2	Covid 19	1	Complete
765		2024-04-23 14:49:00	47	2	FEMALE	2	124	81	40	NORMOTENSIVE	2	No	0	No	0	0	NO	2	NO	2	Non reactive	0	No	2	2	NO				MARRIED	1	EMPLOYED	1	NO	0	NO	0		YES	1	Deep vein thrombosis	1	Complete
141		2024-04-10 16:20:00	47	2	MALE	1	123	81	38	NORMOTENSIVE	2	No	0	No	0	0	NO	2	NO	2	Reactive	1	No	2	2	NO		NO		MARRIED	1	EMPLOYED	1	YES	1	YES	1		YES	1	Covid 19	1	Complete
795		2024-04-23 15:20:00	47	2	MALE	1	123	80	48	NORMOTENSIVE	2	No	0	No	0	0	NO	2	NO	2	Reactive	1	No	2	2	NO				SINGLE	2	UNEMPLOYED	0	NO	0	YES	1		YES	1	Alcohol poisoning	1	Complete
832		2024-05-06 11:28:00	47	2	MALE	1	120	78	30	NORMOTENSIVE	2	No	0	No	0	0	NO	2	NO	2	Non reactive	0	No	2	2	NO				MARRIED	1	EMPLOYED	1	NO	0	NO	0		NO	2	Covid 19	1	Complete
1021		2024-05-07 09:49:00	47	2	MALE	1	120	78	40	NORMOTENSIVE	2	No	0	No	0	0	NO	2	NO	2	Reactive	1	No	2	2	NO				MARRIED	1	EMPLOYED	1	NO	0	NO	0		YES	1	OPP	1	Complete
624		2024-04-22 12:01:00	47	2	MALE	1	117	77	65	NORMOTENSIVE	2	No	0	No	0	0	NO	2	NO	2	Non reactive	0	No	2	2	NO				MARRIED	1	EMPLOYED	1	NO	0	YES	1		NO	2	Seizures	1	Complete
764		2024-04-23 14:48:00	47	2	FEMALE	2	115	75	72	NORMOTENSIVE	2	No	0	No	0	0	NO	2	NO	2	Non reactive	0	No	2	2	NO				SINGLE	2	UNEMPLOYED	0	NO	0	NO	0		NO	2	Psychosis	1	Complete
838		2024-05-06 11:37:00	47	2	FEMALE	2	115	75	44	NORMOTENSIVE	2	No	0	No	0	0	NO	2	NO	2	Reactive	1	No	2	2	NO				MARRIED	1	EMPLOYED	1	NO	0	NO	0		NO	2	Pulmonary TB	1	Complete
603		2024-04-22 11:32:00	47	2	MALE	1	112	73	45	NORMOTENSIVE	2	No	0	No	0	0	NO	2	NO	2	Reactive	1	No	2	2	NO				MARRIED	1	EMPLOYED	1	NO	0	NO	0		YES	1	Disseminated Tb	1	Complete
602		2024-04-22 11:30:00	47	2	MALE	1	108	69	56	NORMOTENSIVE	2	No	0	No	0	0	NO	2	NO	2	Reactive	1	No	2	2	NO				MARRIED	1	EMPLOYED	1	NO	0	NO	0		YES	1	Anemia due to chronic illness	1	Complete
55		2024-03-21 20:21:00	48	2	FEMALE	2	156	110	14	HYPERTENSIVE	1	Yes	1	No	0	1	NO	2	NO	2	Reactive	1	No	2	2	YES	1	NO	0	MARRIED	1	EMPLOYED	1	NO	0	NO	0		YES	1	None	0	Complete
960		2024-05-06 19:27:00	48	2	FEMALE	2	156	110	14	HYPERTENSIVE	1	Yes	1	No	0	1	YES	1	NO	2	Reactive	1	No	2	2	YES	1	NO	0	MARRIED	1	EMPLOYED	1	NO	0	NO	0		YES	1	UTI	1	Complete
801		2024-04-23 15:29:00	48	2	MALE	1	134	88	60	NORMOTENSIVE	2	No	0	No	0	0	NO	2	NO	2	Reactive	1	No	2	2	NO				MARRIED	1	EMPLOYED	1	NO	0	YES	1		NO	2	Covid 19	1	Complete
893		2024-05-06 13:57:00	48	2	MALE	1	133	87	48	NORMOTENSIVE	2	No	0	No	0	0	NO	2	NO	2	Reactive	1	No	2	2	NO				MARRIED	1	EMPLOYED	1	NO	0	NO	0		YES	1	HIV encephalopathy	1	Complete
690		2024-04-23 13:16:00	48	2	MALE	1	130	85	40	NORMOTENSIVE	2	No	0	No	0	0	NO	2	NO	2	Non reactive	0	No	2	2	NO				MARRIED	1	EMPLOYED	1	YES	1	YES	1		YES	1	Tuberculosis	1	Complete
201		2024-04-11 09:37:00	48	2	FEMALE	2	127	83	47	NORMOTENSIVE	2	No	0	No	0	0	NO	2	NO	2	Non reactive	0	No	2	2	NO				MARRIED	1	EMPLOYED	1	NO	0	NO	0		NO	2	Cellulitis	1	Complete
41		2024-03-21 19:07:00	49	2	FEMALE	2	220	137	101	HYPERTENSIVE	1	Yes	1	No	0	1	NO	2	NO	2	Reactive	1	No	2	2	YES	1	YES	1	MARRIED	1	UNEMPLOYED	0	NO	0	NO	0		YES	1	None	0	Complete
26		2024-03-21 18:05:00	49	2	FEMALE	2	194	123	71	HYPERTENSIVE	1	Yes	1	No	0	1	NO	2	NO	2	-	0	No	2	2	YES	1	NO	0	SINGLE	2	EMPLOYED	1	NO	0	YES	1		YES	1	None	0	Complete
29		2024-03-21 18:22:00	49	2	MALE	1	190	122	52	HYPERTENSIVE	1	Yes	1	No	0	1	NO	2	NO	2	Non-Reactive	0	Yes	1	1	YES	1	NO	0	MARRIED	1	EMPLOYED	1	NO	0	NO	0		YES	1	None	0	Complete
158		2024-04-10 18:06:00	49	2	FEMALE	2	190	121	73	HYPERTENSIVE	1	Yes	1	No	0	1	NO	2	NO	2	Non reactive	0	No	2	2	NO	0	NO	0	MARRIED	1	EMPLOYED	1	NO	0	NO	0		NO	2	None	0	Complete
182		2024-04-10 20:52:00	49	2	FEMALE	2	180	117	42	HYPERTENSIVE	1	Yes	1	No	0	1	NO	2	NO	2	Non reactive	0	No	2	2	YES	1	NO	0	MARRIED	1	EMPLOYED	1	NO	0	NO	0				None	0	Complete
110		2024-04-10 11:13:00	49	2	FEMALE	2	164	111	54	HYPERTENSIVE	1	Yes	1	No	0	1	NO	2	NO	2	Non Reactive	0	No	2	2	YES	1	NO	0	MARRIED	1	EMPLOYED	1	NO	0	NO	0		YES	1	None	0	Complete
311		2024-04-15 10:36:00	49	2	FEMALE	2	150	100	47	NORMOTENSIVE	2	No	0	No	0	0	NO	2	NO	2	Non reactive	0	No	2	2	NO				MARRIED	1	EMPLOYED	1	NO	0	NO	0		NO	2	Covid 19	1	Complete
170		2024-04-10 20:27:00	49	2	FEMALE	2	142	95	54	NORMOTENSIVE	2	No	0	No	0	0	NO	2	NO	2	Reactive	1	No	2	2	NO				SINGLE	2	EMPLOYED	1	NO	0	NO	0		YES	1	Disseminated TB	1	Complete
276		2024-04-11 11:31:00	49	2	FEMALE	2	139	92	40	HYPERTENSIVE	1	No	0	No	0	0	NO	2	NO	2	Non reactive	0	No	2	2	NO	0			MARRIED	1	EMPLOYED	1	NO	0	NO	0		YES	1	None	0	Complete
1005		2024-05-07 09:20:00	49	2	MALE	1	134	88	51	NORMOTENSIVE	2	No	0	No	0	0	NO	2	NO	2	Non reactive	0	No	2	2	NO				MARRIED	1	EMPLOYED	1	NO	0	NO	0		NO	2	Polyarthritis	1	Complete
774		2024-04-23 14:59:00	49	2	FEMALE	2	133	87	57	NORMOTENSIVE	2	No	0	No	0	0	NO	2	NO	2	Non reactive	0	No	2	2	NO				MARRIED	1	EMPLOYED	1	NO	0	YES	1		YES	1	Severe anemia	1	Complete
980		2024-05-06 20:59:00	49	2	MALE	1	121	80	43	NORMOTENSIVE	2	No	0	No	0	0	NO	2	NO	2	Reactive	1	No	2	2	NO				MARRIED	1	EMPLOYED	1	NO	0	YES	1		NO	2	Hypoglycemia	1	Complete
550		2024-04-17 13:28:00	49	2	MALE	1	118	77	59	NORMOTENSIVE	2	No	0	No	0	0	NO	2	NO	2	Non reactive	0	No	2	2	NO				MARRIED	1	EMPLOYED	1	NO	0	NO	0		YES	1	Seizures	1	Complete
998		2024-05-07 09:10:00	49	2	FEMALE	2	118	77	37	NORMOTENSIVE	2	No	0	No	0	0	NO	2	NO	2	Non reactive	0	No	2	2	NO				SINGLE	2	EMPLOYED	1	NO	0	NO	0		NO	2	Covid 19	1	Complete
119		2024-04-10 11:34:00	49	2	MALE	1	115	76	26	NORMOTENSIVE	2	No	0	No	0	0	NO	2	NO	2	Non reactive	0	No	2	2	NO		NO		MARRIED	1	EMPLOYED	1	NO	0	NO	0		NO	2	PUD	1	Complete
120		2024-04-10 11:34:00	49	2	MALE	1	115	75	26	NORMOTENSIVE	2	No	0	No	0	0	NO	2	NO	2	Non reactive	0	No	2	2	NO		NO		MARRIED	1	EMPLOYED	1	NO	0	NO	0		NO	2	PUD	1	Complete
148		2024-04-10 16:40:00	49	2	MALE	1	110	71	37	NORMOTENSIVE	2	No	0	No	0	0	NO	2	NO	2	Unknown		No	2	2	NO				MARRIED	1	EMPLOYED	1	NO	0	YES	1		YES	1	BVHF	1	Complete
423		2024-04-15 13:14:00	49	2	FEMALE	2	110	71	37	NORMOTENSIVE	2	No	0	No	0	0	NO	2	NO	2	Reactive	1	No	2	2	NO		NO		MARRIED	1	EMPLOYED	1	NO	0	NO	0		NO	2	Anemia	1	Complete
389		2024-04-15 12:12:00	49	2	MALE	1	105	67	27	NORMOTENSIVE	2	No	0	No	0	0	NO	2	NO	2	Reactive	1	No	2	2	NO				SINGLE	2	UNEMPLOYED	0	YES	1	YES	1		NO	2	Pneumonia	1	Complete
390		2024-04-15 12:12:00	49	2	MALE	1	105	67	27	NORMOTENSIVE	2	No	0	No	0	0	NO	2	NO	2	Reactive	1	No	2	2	NO				SINGLE	2	UNEMPLOYED	0	YES	1	YES	1		NO	2	Pneumonia	1	Complete
951		2024-05-06 15:56:00	49	2	FEMALE	2	91	57	6	NORMOTENSIVE	2	No	0	No	0	0	NO	2	NO	2	Reactive	1	No	2	2	NO				SINGLE	2	EMPLOYED	1	NO	0	NO	0		YES	1	Severe anemia	1	Complete
53		2024-03-21 20:15:00	50	2	MALE	1	242	151	112	HYPERTENSIVE	1	Yes	1	No	0	1	YES	1	NO	2	Unknown		No	2	2	YES	1	NO	0	MARRIED	1	EMPLOYED	1	NO	0	YES	1		YES	1	None	0	Complete
31		2024-03-21 18:30:00	50	2	FEMALE	2	210	130	88	HYPERTENSIVE	1	Yes	1	No	0	1	NO	2	NO	2	-	0	No	2	2	YES	1	YES	1	MARRIED	1	EMPLOYED	1	NO	0	NO	0		YES	1	None	0	Complete
593		2024-04-22 11:12:00	50	2	FEMALE	2	141	94	43	NORMOTENSIVE	2	No	0	No	0	0	NO	2	NO	2	Unknown		No	2	2	NO				SINGLE	2	UNEMPLOYED	0	NO	0	NO	0		YES	1	Asthma	1	Complete
5		2024-03-14 14:41:00	50	2	FEMALE	2	139	92	40	HYPERTENSIVE	1	No	0	No	0	0	NO	2	NO	2	Reactive	1				NO	0	YES	1	MARRIED	1	EMPLOYED	1	NO	0	YES	1		YES	1	Aspiration pneumonia	1	Complete
6		2024-03-14 14:41:00	50	2	FEMALE	2	139	92	40	HYPERTENSIVE	1	No	0	No	0	0	NO	2	NO	2	Reactive	1				NO	0	YES	1	MARRIED	1	EMPLOYED	1	NO	0	YES	1		YES	1	Aspiration pneumonia	1	Complete
7		2024-03-14 14:41:00	50	2	FEMALE	2	139	92	40	HYPERTENSIVE	1	No	0	No	0	0	NO	2	NO	2	Reactive	1				NO	0	YES	1	MARRIED	1	EMPLOYED	1	NO	0	YES	1		YES	1	Aspiration pneumonia	1	Complete
546		2024-04-17 13:23:00	50	2	MALE	1	131	86	36	NORMOTENSIVE	2	No	0	No	0	0	NO	2	NO	2	Non reactive	0	No	2	2	NO				MARRIED	1	EMPLOYED	1	NO	0	NO	0		YES	1	Status epilepticus	1	Complete
845		2024-05-06 11:50:00	50	2	MALE	1	128	83	48	NORMOTENSIVE	2	No	0	No	0	0	NO	2	NO	2	Non reactive	0	No	2	2	NO				MARRIED	1	EMPLOYED	1	NO	0	YES	1		YES	1	Gastritis	1	Complete
487		2024-04-15 14:17:00	50	2	MALE	1	127	83	42	NORMOTENSIVE	2	No	0	No	0	0	NO	2	NO	2	Non reactive	0	No	2	2	NO		NO		MARRIED	1	EMPLOYED	1	NO	0	YES	1		YES	1	Pneumonia	1	Complete
275		2024-04-11 11:27:00	50	2	MALE	1	124	81	36	NORMOTENSIVE	2	No	0	No	0	0	NO	2	NO	2	Reactive	1	No	2	2	NO				SINGLE	2	EMPLOYED	1	NO	0	YES	1		NO	2	CDD	1	Complete
724		2024-04-23 13:54:00	50	2	MALE	1	122	80	43	NORMOTENSIVE	2	No	0	No	0	0	NO	2	NO	2	Non reactive	0	No	2	2	NO		NO		MARRIED	1	EMPLOYED	1	NO	0	YES	1		YES	1	Depression	1	Complete
953		2024-05-06 15:59:00	50	2	MALE	1	113	73	32	NORMOTENSIVE	2	No	0	No	0	0	NO	2	NO	2	Unknown		No	2	2	NO				MARRIED	1	EMPLOYED	1	YES	1	YES	1		YES	1	Alcohol intoxication	1	Complete
965		2024-05-06 19:39:00	50	2	MALE	1	111	72	30	NORMOTENSIVE	2	No	0	No	0	0	NO	2	NO	2	Non reactive	0	No	2	2	NO				MARRIED	1	EMPLOYED	1	NO	0	YES	1		YES	1	Sepsis	1	Complete
532		2024-04-17 13:03:00	50	2	MALE	1	103	65	44	NORMOTENSIVE	2	No	0	No	0	0	NO	2	NO	2	Non reactive	0	No	2	2	NO				MARRIED	1	EMPLOYED	1	NO	0	YES	1		YES	1	Good poisoning	1	Complete
533		2024-04-17 13:06:00	50	2	MALE	1	93	59	30	NORMOTENSIVE	2	No	0	No	0	0	NO	2	NO	2	Reactive	1	No	2	2	NO				MARRIED	1	EMPLOYED	1	NO	0	NO	0		YES	1	Sepsis	1	Complete
925		2024-05-06 14:43:00	50	2	FEMALE	2	91	57	37	NORMOTENSIVE	2	No	0	No	0	0	YES	1	NO	2	Non reactive	0	No	2	2	NO				MARRIED	1	EMPLOYED	1	NO	0	NO	0		YES	1	Septicemia	1	Complete
916		2024-05-06 14:31:00	50	2	FEMALE	2	76	44	7	NORMOTENSIVE	2	No	0	No	0	0	NO	2	NO	2	Unknown		No	2	2	NO				MARRIED	1	EMPLOYED	1	NO	0	NO	0		YES	1	Hypovolemic shock	1	Complete
188		2024-04-10 21:33:00	51	2	MALE	1	233	144	122	HYPERTENSIVE	1	Yes	1	No	0	1	NO	2	NO	2	Unknown		No	2	2	NO	0	NO	0	MARRIED	1	EMPLOYED	1	NO	0	NO	0		NO	2	None	0	Complete
194		2024-04-11 09:18:00	51	2	MALE	1	233	142	132	HYPERTENSIVE	1	Yes	1	No	0	1	NO	2	NO	2	Non reactive	0	No	2	2	YES	1	NO	0	MARRIED	1	EMPLOYED	1	NO	0	NO	0		YES	1	None	0	Complete
54		2024-03-21 20:17:00	51	2	MALE	1	214	134	88	HYPERTENSIVE	1	Yes	1	No	0	1	NO	2	NO	2	Non-Reactive	0	No	2	2	YES	1	NO	0	SINGLE	2	EMPLOYED	1	YES	1	YES	1		YES	1	None	0	Complete
434		2024-04-15 13:23:00	51	2	FEMALE	2	149	99	53	HYPERTENSIVE	1	No	0	No	0	0	NO	2	NO	2	Non reactive	0	No	2	2	YES	1	YES	1	SINGLE	2	EMPLOYED	1	NO	0	NO	0		NO	2	Asthma	1	Complete
278		2024-04-11 11:34:00	51	2	MALE	1	141	94	28	HYPERTENSIVE	1	Yes	1	No	0	1	NO	2	YES	1	Non reactive	0	No	2	2	YES	1	YES	1	MARRIED	1	EMPLOYED	1	NO	0	NO	0		YES	1	PUD	1	Complete
503		2024-04-15 14:32:00	51	2	MALE	1	135	89	58	NORMOTENSIVE	2	No	0	No	0	0	NO	2	NO	2	Reactive	1	No	2	2	NO		NO		MARRIED	1	EMPLOYED	1	NO	0	NO	0		NO	2	TB	1	Complete
831		2024-05-06 11:27:00	51	2	MALE	1	132	87	49	NORMOTENSIVE	2	No	0	No	0	0	NO	2	NO	2	Non reactive	0	No	2	2	NO				MARRIED	1	EMPLOYED	1	YES	1	YES	1		NO	2	CAP	1	Complete
761		2024-04-23 14:39:00	51	2	FEMALE	2	125	81	31	NORMOTENSIVE	2	No	0	No	0	0	NO	2	NO	2	Reactive	1	No	2	2	NO				MARRIED	1	EMPLOYED	1	NO	0	NO	0		YES	1	Pneumonia	1	Complete
598		2024-04-22 11:20:00	51	2	FEMALE	2	120	79	50	NORMOTENSIVE	2	No	0	No	0	0	NO	2	NO	2	Non reactive	0	No	2	2	NO				MARRIED	1	EMPLOYED	1	NO	0	NO	0		NO	2	Pleurisy	1	Complete
277		2024-04-11 11:32:00	51	2	MALE	1	111	72	32	NORMOTENSIVE	2	No	0	No	0	0		1	YES	1	Non reactive	0	No	2	2	NO				MARRIED	1	EMPLOYED	1	NO	0	YES	1		NO	2	AGE	1	Complete
507		2024-04-15 14:36:00	51	2	MALE	1	89	55	31	NORMOTENSIVE	2	No	0	No	0	0	NO	2	NO	2	Reactive	1	No	2	2	NO		NO		MARRIED	1	EMPLOYED	1	NO	0	NO	0		NO	2	PTB	1	Complete
147		2024-04-10 16:35:00	52	2	MALE	1	177	115	63	HYPERTENSIVE	1	Yes	1	No	0	1	NO	2	NO	2	Non reactive	0	No	2	2	YES	1	NO	0	MARRIED	1	EMPLOYED	1	NO	0	YES	1		YES	1	None	0	Complete
106		2024-04-10 10:18:00	52	2	MALE	1	163	111	51	HYPERTENSIVE	1	Yes	1	No	0	1	NO	2	NO	2	Reactive	1	No	2	2	NO	0	NO	0	MARRIED	1	EMPLOYED	1	NO	0	NO	0		YES	1	Tuberculosis	1	Complete
1018		2024-05-07 09:46:00	52	2	MALE	1	161	111	50	HYPERTENSIVE	1	Yes	1	No	0	1	NO	2	NO	2	Non reactive	0	No	2	2	YES	1	NO	0	MARRIED	1	EMPLOYED	1	NO	0	YES	1		YES	1	None	0	Complete
203		2024-04-11 09:41:00	52	2	FEMALE	2	147	97	52	NORMOTENSIVE	2	No	0	No	0	0	NO	2	NO	2	Non reactive	0	No	2	2	NO		YES		MARRIED	1	EMPLOYED	1	NO	0	NO	0		NO	2	Peripheral Neuropathy	1	Complete
204		2024-04-11 09:43:00	52	2	FEMALE	2	147	97	52	NORMOTENSIVE	2	No	0	No	0	0	NO	2	NO	2	Non reactive	0	No	2	2	NO				MARRIED	1	EMPLOYED	1	NO	0	NO	0		NO	2	Peripheral Neuropathy	1	Complete
232		2024-04-11 10:20:00	52	2	FEMALE	2	141	94	47	HYPERTENSIVE	1	No	0	Yes	1	1	NO	2	YES	1	Unknown		Yes	1	1	YES	1	YES	1	MARRIED	1	EMPLOYED	1	NO	0	NO	0		YES	1	Recurrent CVA	1	Complete
786		2024-04-23 15:11:00	53	2	FEMALE	2	188	120	65	HYPERTENSIVE	1	Yes	1	No	0	1	NO	2	NO	2	Reactive	1	No	2	2	YES	1	NO	0	MARRIED	1	EMPLOYED	1	NO	0	NO	0		YES	1		0	Complete
24		2024-03-21 17:54:00	53	2	MALE	1	175	115	46	HYPERTENSIVE	1	No	0	Yes	1	1	NO	2	NO	2	Non-Reactive	0	No	2	2	YES	1	YES	1	SINGLE	2	EMPLOYED	1	YES	1	YES	1		YES	1	Congestive Heart Failure	1	Complete
506		2024-04-15 14:34:00	53	2	FEMALE	2	161	111	65	NORMOTENSIVE	2	No	0	No	0	0	NO	2	NO	2	Non reactive	0	No	2	2	NO		NO		MARRIED	1	EMPLOYED	1	NO	0	NO	0		NO	2	PTB	1	Complete
240		2024-04-11 10:37:00	53	2	MALE	1	160	110	59	HYPERTENSIVE	1	Yes	1	No	0	1	NO	2	NO	2	Non reactive	0	No	2	2	YES	1	NO	0	MARRIED	1	EMPLOYED	1	NO	0	YES	1		YES	1	None	0	Complete
952		2024-05-06 15:58:00	53	2	MALE	1	159	110	49	HYPERTENSIVE	1	Yes	1	No	0	1	NO	2	NO	2	Unknown		No	2	2	YES	1	NO	0	MARRIED	1	EMPLOYED	1	YES	1	YES	1		YES	1	Alcohol withdrawal syndrome	1	Complete
94		2024-04-10 09:53:00	53	2	MALE	1	157	110	40	HYPERTENSIVE	1	Yes	1	No	0	1	NO	2	NO	2	Non reactive	0	No	2	2	YES	1	NO	0	MARRIED	1	UNEMPLOYED	0	NO	0	YES	1		YES	1	Epilepsy	1	Complete
548		2024-04-17 13:26:00	53	2	MALE	1	134	88	50	NORMOTENSIVE	2	No	0	No	0	0	NO	2	NO	2	Reactive	1	No	2	2	NO				MARRIED	1	EMPLOYED	1	YES	1	YES	1		YES	1	Seizures	1	Complete
316		2024-04-15 10:41:00	53	2	FEMALE	2	111	72	39	NORMOTENSIVE	2	No	0	No	0	0	NO	2	NO	2	Non reactive	0	No	2	2	NO				MARRIED	1	EMPLOYED	1	NO	0	NO	0		YES	1	PTB	1	Complete
134		2024-04-10 12:04:00	53	2	MALE	1	72	41	4	NORMOTENSIVE	2	No	0	No	0	0	NO	2	NO	2	Reactive	1	No	2	2	NO		NO		MARRIED	1	EMPLOYED	1	NO	0	NO	0		YES	1	Hypovolemic shock	1	Complete
12		2024-03-14 15:05:00	54	2	MALE	1	166	112	40	HYPERTENSIVE	1	No	0	Yes	1	1	NO	2	NO	2	Reactive	1	No	2	2	YES	1	NO	0	MARRIED	1	EMPLOYED	1	NO	0	NO	0		YES	1	TIA	1	Complete
111		2024-04-10 11:15:00	54	2	FEMALE	2	160	110	72	HYPERTENSIVE	1	No	0	No	0	0	NO	2	NO	2	Non reactive	0	No	2	2	NO	0	NO	0	MARRIED	1	EMPLOYED	1	NO	0	NO	0		YES	1	Community acquired Pneumonia	1	Complete
123		2024-04-10 11:44:00	54	2	MALE	1	148	98	36	HYPERTENSIVE	1	Yes	1	No	0	1	NO	2	NO	2	Non Reactive	0	No	2	2	YES	1	NO	0	MARRIED	1	EMPLOYED	1	NO	0	YES	1		YES	1	Alcohol intoxication	1	Complete
145		2024-04-10 16:27:00	54	2	MALE	1	138	91	47	HYPERTENSIVE	1	No	0	No	0	0	NO	2	NO	2	Non reactive	0	Yes	1	1	YES	1	NO	0	MARRIED	1	EMPLOYED	1	NO	0	YES	1		YES	1	None	0	Complete
875		2024-05-06 13:33:00	54	2	MALE	1	125	81	38	NORMOTENSIVE	2	No	0	No	0	0	NO	2	NO	2	Unknown		No	2	2	NO				MARRIED	1	EMPLOYED	1	NO	0	NO	0		NO	2	Gastritis	1	Complete
679		2024-04-23 13:07:00	54	2	FEMALE	2	124	81	43	NORMOTENSIVE	2	No	0	No	0	0	NO	2	NO	2	Non reactive	0	No	2	2	NO				MARRIED	1	UNEMPLOYED	0	NO	0	NO	0		NO	2	Migraine	1	Complete
612		2024-04-22 11:46:00	54	2	MALE	1	120	79		HYPERTENSIVE	1	No	0	No	0	0	NO	2	NO	2		0	No	2	2	YES	1	NO	0	MARRIED	1	EMPLOYED	1	NO	0	NO	0		NO	2		0	Complete
121		2024-04-10 11:37:00	54	2	MALE	1	114	75	21	NORMOTENSIVE	2	No	0	No	0	0	NO	2	NO	2	Non Reactive	0	No	2	2	NO		NO		MARRIED	1	EMPLOYED	1	NO	0	YES	1		NO	2	Spinal abscess	1	Complete
836		2024-05-06 11:34:00	54	2	MALE	1	102	64	28	NORMOTENSIVE	2	No	0	No	0	0	NO	2	NO	2	Reactive	1	No	2	2	NO		NO		MARRIED	1	EMPLOYED	1	NO	0	NO	0		YES	1	Post TB Bronchioetasis	1	Complete
281		2024-04-11 11:38:00	54	2	FEMALE	2	92	58	35	NORMOTENSIVE	2	No	0	No	0	0	NO	2	NO	2	Reactive	1	No	2	2	NO		NO		MARRIED	1	EMPLOYED	1	NO	0	NO	0		YES	1	Kaposi's Sarcoma	1	Complete
15		2024-03-14 15:22:00	55	2	MALE	1	194	125	73	HYPERTENSIVE	1	Yes	1	No	0	1	NO	2	NO	2	Non-Reactive	0	Yes	1	1	YES	1	NO	0					NO	0	NO	0		YES	1	Spastic Hemiparesis	1	Complete
16		2024-03-14 15:22:00	55	2	MALE	1	194	124	73	HYPERTENSIVE	1	Yes	1	No	0	1	NO	2	NO	2	Non-Reactive	0	Yes	1	1	YES	1	NO	0					NO	0	NO	0		YES	1	Spastic Hemiparesis	1	Complete
189		2024-04-10 21:35:00	55	2	MALE	1	188	120	44	HYPERTENSIVE	1	Yes	1	No	0	1	NO	2	NO	2	Reactive	1	No	2	2	YES	1	NO	0	SINGLE	2	EMPLOYED	1	YES	1	YES	1		YES	1	None	0	Complete
193		2024-04-11 09:15:00	55	2	MALE	1	188	120	44	HYPERTENSIVE	1	Yes	1	No	0	1	NO	2	NO	2	Non reactive	0	No	2	2	YES	1	NO	0	SINGLE	2	UNEMPLOYED	0	YES	1	YES	1		YES	1	None	0	Complete
242		2024-04-11 10:39:00	55	2	MALE	1	165	112	55	HYPERTENSIVE	1	Yes	1	No	0	1	NO	2	NO	2	Unknown		No	2	2	YES	1	YES	1	MARRIED	1	EMPLOYED	1	NO	0	NO	0		NO	2	Covid-19	1	Complete
849		2024-05-06 11:55:00	55	2	MALE	1	151	101	57	NORMOTENSIVE	2	No	0	No	0	0	NO	2	YES	1	Non reactive	0	No	2	2	NO				MARRIED	1	EMPLOYED	1	NO	0	NO	0		YES	1	Diabetic Ketoacidosis	1	Complete
466		2024-04-15 13:55:00	55	2	FEMALE	2	141	94	44	HYPERTENSIVE	1	No	0	No	0	0	NO	2	NO	2	Non reactive	0	No	2	2	NO	0			MARRIED	1	EMPLOYED	1	NO	0	YES	1		YES	1	Asthma	1	Complete
332		2024-04-15 10:57:00	55	2	FEMALE	2	118	77	26	NORMOTENSIVE	2	No	0	No	0	0	NO	2	NO	2	Non reactive	0	No	2	2	NO		NO		MARRIED	1	EMPLOYED	1	NO	0	NO	0		NO	2	None	0	Complete
279		2024-04-11 11:34:00	55	2	FEMALE	2	110	71	35	NORMOTENSIVE	2	No	0	No	0	0	NO	2	NO	2	Reactive	1	No	2	2	NO				SINGLE	2	UNEMPLOYED	0	NO	0	NO	0		YES	1	CA of Cervix	1	Complete
475		2024-04-15 14:06:00	56	2	FEMALE	2	154	107	36	HYPERTENSIVE	1	Yes	1	No	0	1	NO	2	NO	2	Non reactive	0	No	2	2	YES	1	NO	0	MARRIED	1	EMPLOYED	1	NO	0	NO	0		YES	1	None	0	Complete
179		2024-04-10 20:46:00	56	2	FEMALE	2	151	103	60	HYPERTENSIVE	1	No	0	No	0	0	NO	2	NO	2	Non reactive	0	No	2	2	YES	1	YES	1	MARRIED	1	EMPLOYED	1	NO	0	NO	0		YES	1	Malaria	1	Complete
302		2024-04-15 10:24:00	56	2	MALE	1	129	85	39	HYPERTENSIVE	1	Yes	1	No	0	1	NO	2	NO	2	Non reactive	0	No	2	2	YES	1	YES	1	SINGLE	2	EMPLOYED	1	YES	1	YES	1		NO	2	Hypertension	1	Complete
500		2024-04-15 14:29:00	56	2	MALE	1	127	83	39	NORMOTENSIVE	2	No	0	No	0	0	NO	2	NO	2	Reactive	1	No	2	2	NO		NO		MARRIED	1	EMPLOYED	1	NO	0	NO	0		NO	2	Pott's disease	1	Complete
292		2024-04-11 11:57:00	56	2	MALE	1	121	80	35	NORMOTENSIVE	2	No	0	No	0	0	NO	2	NO	2	Non reactive	0	No	2	2	NO				MARRIED	1	EMPLOYED	1	NO	0	NO	0		NO	2	Hemorrhoids	1	Complete
347		2024-04-15 11:16:00	56	2	FEMALE	2	121	80	44	NORMOTENSIVE	2	No	0	No	0	0	NO	2	NO	2	Unknown		No	2	2	NO		NO		MARRIED	1	UNEMPLOYED	0	NO	0	NO	0		YES	1	Covid-19	1	Complete
567		2024-04-17 15:35:00	56	2	MALE	1	117	77	39	NORMOTENSIVE	2	No	0	No	0	0	YES	1	NO	2	Reactive	1	No	2	2	NO				MARRIED	1	EMPLOYED	1	NO	0	NO	0		YES	1		0	Complete
568		2024-04-17 15:36:00	56	2	MALE	1	117	77	39	NORMOTENSIVE	2	No	0	No	0	0	YES	1	NO	2	Reactive	1	No	2	2	NO				MARRIED	1	EMPLOYED	1	NO	0	NO	0		YES	1	Chronic kidney disease	1	Complete
192		2024-04-11 09:12:00	56	2	MALE	1	92	58	33	NORMOTENSIVE	2	No	0	No	0	0	NO	2	NO	2	Non reactive	0	No	2	2	NO		NO		MARRIED	1	EMPLOYED	1	NO	0	NO	0		YES	1	CAP	1	Complete
653		2024-04-22 12:48:00	57	2	FEMALE	2	178	115	91	NORMOTENSIVE	2	No	0	No	0	0	NO	2	NO	2	Reactive	1	No	2	2	NO				MARRIED	1	UNEMPLOYED	0	YES	1	YES	1		YES	1	CAP	1	Complete
99		2024-04-10 10:02:00	57	2	MALE	1	137	90	60	HYPERTENSIVE	1	No	0	No	0	0	NO	2	NO	2	Non reactive	0	No	2	2	YES	1	YES	1	MARRIED	1	EMPLOYED	1	NO	0	YES	1		NO	2	PUD	1	Complete
825		2024-05-06 11:20:00	57	2	FEMALE	2	117	76	30	NORMOTENSIVE	2	No	0	No	0	0	NO	2	NO	2	Reactive	1	No	2	2	NO				MARRIED	1	EMPLOYED	1	NO	0	NO	0		YES	1	Severe CAP	1	Complete
681		2024-04-23 13:09:00	57	2	FEMALE	2	116	76	41	NORMOTENSIVE	2	No	0	No	0	0	NO	2	NO	2	Non reactive	0	No	2	2	NO				MARRIED	1	EMPLOYED	1	NO	0	NO	0		NO	2	Angina pectoris	1	Complete
452		2024-04-15 13:40:00	57	2	FEMALE	2	105	67	33	NORMOTENSIVE	2	No	0	No	0	0	NO	2	NO	2	Unknown		No	2	2	NO				MARRIED	1	EMPLOYED	1	NO	0	NO	0		YES	1	CAP	1	Complete
424		2024-04-15 13:15:00	58	2	MALE	1	198	126	87	HYPERTENSIVE	1	Yes	1	No	0	1	NO	2	NO	2	Non reactive	0	No	2	2	YES	1	NO	0	MARRIED	1	EMPLOYED	1	NO	0	YES	1		YES	1	Covid 19	1	Complete
27		2024-03-21 18:10:00	58	2	FEMALE	2	183	118	39	HYPERTENSIVE	1	No	0	Yes	1	1	NO	2	NO	2	-	0	Yes	1	1	YES	1	NO	0	SINGLE	2	EMPLOYED	1	NO	0	NO	0		YES	1	Cerebrovascular accident	1	Complete
866		2024-05-06 12:38:00	58	2	MALE	1	142	94	51	NORMOTENSIVE	2	No	0	No	0	0	NO	2	NO	2	Reactive	1	No	2	2	NO				MARRIED	1	UNEMPLOYED	0	NO	0	YES	1		NO	2	PTB	1	Complete
259		2024-04-11 11:05:00	58	2	FEMALE	2	140	93	63	HYPERTENSIVE	1	Yes	1	No	0	1	NO	2	NO	2	Non reactive	0	No	2	2	YES	1	YES	1	MARRIED	1	EMPLOYED	1	NO	0	NO	0		NO	2	Pneumonia	1	Complete
346		2024-04-15 11:13:00	58	2	FEMALE	2	125	82	55	NORMOTENSIVE	2	No	0	No	0	0	NO	2	NO	2	Non reactive	0	No	2	2	NO				MARRIED	1	EMPLOYED	1	NO	0	NO	0		NO	2	asthma	1	Complete
976		2024-05-06 20:53:00	58	2	FEMALE	2	107	68	38	NORMOTENSIVE	2	No	0	No	0	0	NO	2	NO	2	Non reactive	0	No	2	2	NO				MARRIED	1	UNEMPLOYED	0	NO	0	NO	0		NO	2	Covid 19	1	Complete
349		2024-04-15 11:18:00	58	2	FEMALE	2	104	67	47	NORMOTENSIVE	2	No	0	No	0	0	NO	2	NO	2	Reactive	1	No	2	2	NO				SINGLE	2	EMPLOYED	1	NO	0	NO	0		YES	1	HIV encephalopathy	1	Complete
892		2024-05-06 13:56:00	58	2	FEMALE	2	97	60	40	NORMOTENSIVE	2	No	0	No	0	0	NO	2	NO	2	Reactive	1	No	2	2	NO		NO		MARRIED	1	EMPLOYED	1	NO	0	NO	0		NO	2	GERD	1	Complete
339		2024-04-15 11:06:00	58	2	MALE	1	90	57	30	NORMOTENSIVE	2	No	0	No	0	0	NO	2	NO	2	Non reactive	0	No	2	2	NO		NO		MARRIED	1	UNEMPLOYED	0	YES	1	YES	1		NO	2	Anemia	1	Complete
168		2024-04-10 20:04:00	59	2	MALE	1	201	129	89	HYPERTENSIVE	1	Yes	1	No	0	1	NO	2	NO	2	Reactive	1	No	2	2	YES	1	YES	1	MARRIED	1	UNEMPLOYED	0	NO	0	NO	0		YES	1	None	0	Complete
928		2024-05-06 15:14:00	59	2	MALE	1	149	98	66	NORMOTENSIVE	2	No	0	No	0	0	NO	2	NO	2	Non reactive	0	No	2	2	NO				MARRIED	1	UNEMPLOYED	0	YES	1	YES	1		NO	2	Alcohol withdrawal syndrome	1	Complete
239		2024-04-11 10:34:00	59	2	MALE	1	135	89	18	HYPERTENSIVE	1	Yes	1	No	0	1	NO	2	NO	2	Non reactive	0	No	2	2	NO	0	NO	0	MARRIED	1	EMPLOYED	1	NO	0	NO	0		NO	2	Covid 19	1	Complete
351		2024-04-15 11:19:00	59	2	MALE	1	111	72	40	HYPERTENSIVE	1	Yes	1	No	0	1	NO	2	NO	2	Unknown		No	2	2	YES	1	YES	1	MARRIED	1	EMPLOYED	1	NO	0	NO	0		NO	2	Covid-19	1	Complete
716		2024-04-23 13:46:00	60	2	FEMALE	2	158	110	68	HYPERTENSIVE	1	Yes	1	No	0	1	NO	2	NO	2	Non reactive	0	No	2	2	YES	1	NO	0	MARRIED	1	UNEMPLOYED	0	NO	0	NO	0		NO	2		0	Complete
555		2024-04-17 13:34:00	60	2	FEMALE	2	112	73	45	NORMOTENSIVE	2	No	0	No	0	0	NO	2	NO	2	Non reactive	0	No	2	2	NO				SINGLE	2	UNEMPLOYED	0	YES	1	NO	0		NO	2	Neck pain	1	Complete
211		2024-04-11 09:53:00	61	2	MALE	1	180	117	67	HYPERTENSIVE	1	Yes	1	No	0	1	NO	2	NO	2	Non reactive	0	No	2	2	NO	0	NO	0	MARRIED	1	EMPLOYED	1	NO	0	YES	1		YES	1	None	0	Complete
888		2024-05-06 13:50:00	61	2	MALE	1	139	91	34	HYPERTENSIVE	1	No	0	No	0	0	NO	2	NO	2	Non reactive	0	No	2	2	NO	0	NO	0	MARRIED	1	UNEMPLOYED	0	NO	0	YES	1		YES	1	Severe malaria	1	Complete
333		2024-04-15 10:58:00	61	2	FEMALE	2	136	90	48	HYPERTENSIVE	1	No	0	No	0	0	NO	2	NO	2	Reactive	1	No	2	2	YES	1	YES	1	SINGLE	2	UNEMPLOYED	0	NO	0	NO	0		YES	1	PTB	1	Complete
146		2024-04-10 16:29:00	61	2	FEMALE	2	124	81	33	NORMOTENSIVE	2	No	0	No	0	0	NO	2	NO	2	Reactive	1	No	2	2	NO		NO		SINGLE	2	UNEMPLOYED	0	NO	0	NO	0		YES	1	Tuberculosis	1	Complete
303		2024-04-15 10:25:00	61	2	FEMALE	2	121	80	44	NORMOTENSIVE	2	No	0	No	0	0	NO	2	NO	2	Non reactive	0	No	2	2	NO				MARRIED	1	EMPLOYED	1	NO	0	NO	0		NO	2	URTI	1	Complete
363		2024-04-15 11:42:00	61	2	MALE	1	120	79	40	NORMOTENSIVE	2	No	0	No	0	0	NO	2	NO	2	Reactive	1	No	2	2	NO				MARRIED	1	UNEMPLOYED	0	NO	0	NO	0		NO	2		0	Complete
942		2024-05-06 15:42:00	61	2	FEMALE	2	114	74	24	HYPERTENSIVE	1	No	0	No	0	0	NO	2	NO	2	Unknown		No	2	2	YES	1	YES	1	MARRIED	1	UNEMPLOYED	0	NO	0	NO	0		NO	2	Gastritis	1	Complete
931		2024-05-06 15:20:00	61	2	FEMALE	2	101	63	36	NORMOTENSIVE	2	No	0	No	0	0	NO	2	NO	2	Reactive	1	No	2	2	NO		NO		MARRIED	1	UNEMPLOYED	0	NO	0	NO	0		YES	1	Chronic liver Disease	1	Complete
827		2024-05-06 11:23:00	61	2	MALE	1	87	54	2	NORMOTENSIVE	2	No	0	No	0	0	NO	2	NO	2	Unknown		No	2	2	NO				MARRIED	1	UNEMPLOYED	0	NO	0	NO	0		NO	2	Covid 19	1	Complete
828		2024-05-06 11:23:00	61	2	MALE	1	87	54	2	NORMOTENSIVE	2	No	0	No	0	0	NO	2	NO	2	Unknown		No	2	2	NO				MARRIED	1	UNEMPLOYED	0	NO	0	NO	0		NO	2	Covid 19	1	Complete
327		2024-04-15 10:53:00	62	2	FEMALE	2	146	97	56	NORMOTENSIVE	2	No	0	No	0	0	NO	2	NO	2	Non reactive	0	No	2	2	NO				MARRIED	1	EMPLOYED	1	NO	0	NO	0		NO	2	Asthma	1	Complete
369		2024-04-15 11:51:00	62	2	FEMALE	2	146	97	62	NORMOTENSIVE	2	No	0	No	0	0	NO	2	NO	2	Non reactive	0	No	2	2	NO				MARRIED	1	EMPLOYED	1	NO	0	NO	0		NO	2	Covid i19	1	Complete
370		2024-04-15 11:51:00	62	2	FEMALE	2	146	97	62	NORMOTENSIVE	2	No	0	No	0	0	NO	2	NO	2	Non reactive	0	No	2	2	NO				MARRIED	1	EMPLOYED	1	NO	0	NO	0		NO	2	Covid 19	1	Complete
807		2024-05-06 10:36:00	62	2	FEMALE	2	141	93	66	NORMOTENSIVE	2	No	0	No	0	0	NO	2	NO	2	Reactive	1	No	2	2	NO				MARRIED	1	UNEMPLOYED	0	NO	0	NO	0		YES	1	Disseminated TB	1	Complete
820		2024-05-06 11:06:00	62	2	FEMALE	2	125	81	53	NORMOTENSIVE	2	No	0	No	0	0	NO	2	NO	2	Reactive	1	No	2	2	NO				SINGLE	2	UNEMPLOYED	0	NO	0	NO	0		YES	1	Severe anemia with CAP	1	Complete
672		2024-04-22 13:22:00	63	2	MALE	1	206	129		HYPERTENSIVE	1	No	0	Yes	1	1	NO	2	NO	2	neg	0	No	2	2	NO	0	NO	0	MARRIED	1	EMPLOYED	1	NO	0	NO	0		NO	2		0	Complete
438		2024-04-15 13:26:00	63	2	FEMALE	2	183	117	83	HYPERTENSIVE	1	yes	1	No	0	1	NO	2	NO	2	Non reactive	0	No	2	2	NO	0	NO	0	MARRIED	1	EMPLOYED	1	NO	0	NO	0		NO	2	Covid 19	1	Complete
439		2024-04-15 13:26:00	63	2	FEMALE	2	183	117	83	HYPERTENSIVE	1	yes	1	No	0	1	NO	2	NO	2	Non reactive	0	No	2	2	NO	0	NO	0	MARRIED	1	EMPLOYED	1	NO	0	NO	0		NO	2	Covid 19	1	Complete
591		2024-04-17 16:32:00	63	2	FEMALE	2	153	105	27	HYPERTENSIVE	1	No	0	No	0	0	NO	2	NO	2	Non	0	No	2	2	NO	0			MARRIED	1	UNEMPLOYED	0	NO	0	NO	0		NO	2		0	Complete
314		2024-04-15 10:39:00	63	2	MALE	1	151	103	60	HYPERTENSIVE	1	Yes	1	No	0	1	NO	2	NO	2	Non reactive	0	No	2	2	YES	1	YES	1	MARRIED	1	EMPLOYED	1	YES	1	YES	1		NO	2	None	0	Complete
82		2024-04-10 09:36:00	63	2	MALE	1	140	93	53	NORMOTENSIVE	2	No	0	No	0	0	NO	2	NO	2	Non reactive	0	No	2	2	NO				MARRIED	1	EMPLOYED	1	NO	0	YES	1		NO	2	Upper respiratory tract infection	1	Complete
558		2024-04-17 13:38:00	63	2	FEMALE	2	137	90	47	HYPERTENSIVE	1	No	0	No	0	0	NO	2	NO	2	Non reactive	0	No	2	2	YES	1	NO	0	MARRIED	1	UNEMPLOYED	0	NO	0	NO	0		YES	1	Right sided hemiparesis	1	Complete
616		2024-04-22 11:50:00	63	2	MALE	1	110	71		NORMOTENSIVE	2	No	0	No	0	0	NO	2	NO	2	neg	0	No	2	2	NO		NO		MARRIED	1	UNEMPLOYED	0	NO	0	NO	0		NO	2	asthma	1	Complete
775		2024-04-23 15:01:00	63	2	FEMALE	2	107	68	50	NORMOTENSIVE	2	No	0	No	0	0	NO	2	NO	2	Reactive	1	No	2	2	NO				SINGLE	2	UNEMPLOYED	0	NO	0	NO	0		YES	1	Sepsis	1	Complete
112		2024-04-10 11:17:00	64	2	MALE	1	208	130	91	HYPERTENSIVE	1	Yes	1	No	0	1	NO	2	YES	1	Non reactive	0	No	2	2	YES	1	YES	1	MARRIED	1	UNEMPLOYED	0	NO	0	YES	1		YES	1	None	0	Complete
581		2024-04-17 16:15:00	64	2	MALE	1	164	111	80	NORMOTENSIVE	2	No	0	No	0	0	NO	2	NO	2	Non reactive	0	No	2	2	NO				MARRIED	1	EMPLOYED	1	NO	0	NO	0		YES	1	Severe CAP	1	Complete
291		2024-04-11 11:55:00	64	2	FEMALE	2	117	77	30	NORMOTENSIVE	2	No	0	No	0	0	NO	2	NO	2	Reactive	1	No	2	2	NO				MARRIED	1	UNEMPLOYED	0	NO	0	NO	0		YES	1	Advanced HIV Disease	1	Complete
553		2024-04-17 13:32:00	64	2	MALE	1	111	72	38	NORMOTENSIVE	2	No	0	No	0	0	NO	2	NO	2	Non reactive	0	No	2	2	NO				MARRIED	1	UNEMPLOYED	0	NO	0	NO	0		NO	2	Seizures	1	Complete
290		2024-04-11 11:53:00	64	2	FEMALE	2	108	69	30	NORMOTENSIVE	2	No	0	No	0	0	NO	2	NO	2	Reactive	1	No	2	2	NO				MARRIED	1	EMPLOYED	1	NO	0	NO	0		NO	2	None	0	Complete
678		2024-04-23 13:06:00	64	2	MALE	1	100	61	40	NORMOTENSIVE	2	No	0	No	0	0	NO	2	NO	2	Non reactive	0	No	2	2	NO				MARRIED	1	EMPLOYED	1	NO	0	YES	1		YES	1	Hernia	1	Complete
78		2024-04-10 09:30:00	65	3	MALE	1	208	130	92	HYPERTENSIVE	1	Yes	1	No	0	1	NO	2	NO	2	Non reactive	0	No	2	2	NO	0	NO	0	MARRIED	1	EMPLOYED	1	NO	0	NO	0		YES	1	Inguinal hernia	1	Complete
968		2024-05-06 19:46:00	65	3	FEMALE	2	186	119	73	HYPERTENSIVE	1	Yes	1	No	0	1	NO	2	NO	2	Unknown		No	2	2	YES	1	NO	0	SINGLE	2	UNEMPLOYED	0	NO	0	NO	0		YES	1	None	0	Complete
19		2024-03-14 15:32:00	65	3	FEMALE	2	184	119	91	HYPERTENSIVE	1	Yes	1	No	0	1	NO	2	NO	2	Non-Reactive	0	No	2	2	YES	1	YES	1	MARRIED	1	UNEMPLOYED	0	NO	0	YES	1		YES	1	Sepsis	1	Complete
20		2024-03-14 15:33:00	65	3	FEMALE	2	184	118	91	HYPERTENSIVE	1	Yes	1	No	0	1	NO	2	NO	2	Non-Reactive	0	No	2	2	YES	1	YES	1	MARRIED	1	UNEMPLOYED	0	NO	0	YES	1		YES	1	Sepsis	1	Complete
50		2024-03-21 19:43:00	65	3	FEMALE	2	183	118	70	HYPERTENSIVE	1	Yes	1	No	0	1	NO	2	NO	2	Unknown		No	2	2	YES	1	YES	1	MARRIED	1	UNEMPLOYED	0	NO	0	NO	0		YES	1	None	0	Complete
870		2024-05-06 12:45:00	65	3	FEMALE	2	169	112	56	HYPERTENSIVE	1	Yes	1	No	0	1	NO	2	YES	1	Unknown		No	2	2	YES	1	NO	0	MARRIED	1	UNEMPLOYED	0	NO	0	NO	0		YES	1		0	Complete
706		2024-04-23 13:37:00	65	3	MALE	1	161	111	49	HYPERTENSIVE	1	Yes	1	No	0	1	NO	2	NO	2	Non reactive	0	No	2	2	YES	1	NO	0	MARRIED	1	UNEMPLOYED	0	NO	0	YES	1		YES	1		0	Complete
818		2024-05-06 11:01:00	65	3	FEMALE	2	148	98	68	NORMOTENSIVE	2	No	0	No	0	0	NO	2	NO	2	Non reactive	0	No	2	2	NO				MARRIED	1	UNEMPLOYED	0	NO	0	NO	0		NO	2	Covid 19	1	Complete
936		2024-05-06 15:27:00	65	3	MALE	1	141	93	64	NORMOTENSIVE	2	No	0	No	0	0	NO	2	NO	2	Non reactive	0	No	2	2	NO				MARRIED	1	UNEMPLOYED	0	YES	1	YES	1		YES	1	Alcohol withdrawal syndrome	1	Complete
957		2024-05-06 16:05:00	65	3	MALE	1	137	90	50	NORMOTENSIVE	2	No	0	No	0	0	NO	2	NO	2	Reactive	1	No	2	2	NO				MARRIED	1	UNEMPLOYED	0	NO	0	YES	1		YES	1	Sepsis	1	Complete
958		2024-05-06 16:05:00	65	3	MALE	1	137	90	50	NORMOTENSIVE	2	No	0	No	0	0	NO	2	NO	2	Reactive	1	No	2	2	NO				MARRIED	1	UNEMPLOYED	0	NO	0	YES	1		YES	1	Sepsis	1	Complete
959		2024-05-06 19:12:00	65	3	MALE	1	137	90	50	NORMOTENSIVE	2	No	0	No	0	0	NO	2	NO	2	Reactive	1	No	2	2	NO				MARRIED	1	UNEMPLOYED	0	NO	0	YES	1		YES	1	Sepsis	1	Complete
766		2024-04-23 14:50:00	65	3	FEMALE	2	109	69	26	HYPERTENSIVE	1	No	0	No	0	0	NO	2	NO	2	Non reactive	0	No	2	2	YES	1	YES	1	MARRIED	1	UNEMPLOYED	0	NO	0	NO	0		YES	1	Severe anemia	1	Complete
427		2024-04-15 13:17:00	65	3	MALE	1	104	67	51	NORMOTENSIVE	2	No	0	No	0	0	NO	2	NO	2	Non reactive	0	No	2	2	NO		NO		MARRIED	1	EMPLOYED	1	YES	1	NO	0		NO	2	PUD	1	Complete
348		2024-04-15 11:16:00	65	3	MALE	1	100	62	34	NORMOTENSIVE	2	No	0	No	0	0	NO	2	NO	2	Reactive	1	No	2	2	NO				MARRIED	1	UNEMPLOYED	0	NO	0	NO	0		NO	2	Covid 19	1	Complete
343		2024-04-15 11:10:00	65	3	FEMALE	2	99	61	28	NORMOTENSIVE	2	No	0	No	0	0	NO	2	NO	2	Reactive	1	No	2	2	NO		NO		MARRIED	1	UNEMPLOYED	0	NO	0	NO	0		NO	2	Heart Failure	1	Complete
59		2024-03-21 20:30:00	66	3	FEMALE	2	186	119	73	HYPERTENSIVE	1	Yes	1	No	0	1	NO	2	YES	1	Non-Reactive	0	Yes	1	1	YES	1	NO	0	MARRIED	1	UNEMPLOYED	0	NO	0	NO	0		YES	1	None	0	Complete
136		2024-04-10 12:11:00	66	3	FEMALE	2	184	118	68	HYPERTENSIVE	1	Yes	1	No	0	1	NO	2	NO	2	Non reactive	0	No	2	2	YES	1	YES	1	SINGLE	2	UNEMPLOYED	0	NO	0	YES	1		YES	1	None	0	Complete
137		2024-04-10 12:11:00	66	3	FEMALE	2	184	118	68	HYPERTENSIVE	1	Yes	1	No	0	1	NO	2	NO	2	Non reactive	0	No	2	2	YES	1	YES	1	SINGLE	2	UNEMPLOYED	0	NO	0	YES	1		YES	1	None	0	Complete
205		2024-04-11 09:44:00	66	3	FEMALE	2	140	93	45	NORMOTENSIVE	2	No	0	No	0	0	NO	2	NO	2	Non reactive	0	No	2	2	NO				MARRIED	1	UNEMPLOYED	0	NO	0	NO	0		NO	2	URTI	1	Complete
11		2024-03-14 14:58:00	67	3	MALE	1	254	190	137	HYPERTENSIVE	1	Yes	1	No	0	1	NO	2	NO	2	Non Reactive	0	No	2	2	YES	1	NO	0	MARRIED	1	UNEMPLOYED	0	YES	1	YES	1		YES	1	Acute exacerbation of Asthma	1	Complete
23		2024-03-21 17:38:00	67	3	MALE	1	254	165	137	HYPERTENSIVE	1	Yes	1	No	0	1	NO	2	NO	2	Non-Reactive	0	No	2	2	YES	1	NO	0	MARRIED	1	UNEMPLOYED	0	YES	1	YES	1		YES	1	Asthma	1	Complete
13		2024-03-14 15:12:00	67	3	MALE	1	224	138	110	HYPERTENSIVE	1	Yes	1	No	0	1	NO	2	NO	2	Non-Reactive	0	No	2	2	YES	1	NO	0	MARRIED	1	UNEMPLOYED	0	YES	1	YES	1		YES	1	Asthma	1	Complete
36		2024-03-21 18:53:00	67	3	MALE	1	224	138	110	HYPERTENSIVE	1	Yes	1	No	0	1	NO	2	NO	2	Non-Reactive	0	No	2	2	YES	1	NO	0	SINGLE	2	UNEMPLOYED	0	YES	1	YES	1		YES	1	Asthma	1	Complete
166		2024-04-10 20:00:00	67	3	FEMALE	2	170	113	73	HYPERTENSIVE	1	No	0	No	0	0	NO	2	NO	2	Non reactive	0	No	2	2	NO	0	NO	0	MARRIED	1	UNEMPLOYED	0	NO	0	NO	0		YES	1	Pneumonia	1	Complete
668		2024-04-22 13:12:00	67	3	MALE	1	170	112		NORMOTENSIVE	2	No	0	No	0	0	NO	2	NO	2	neh	0	No	2	2	NO		NO		MARRIED	1	EMPLOYED	1	NO	0	NO	0		NO	2	pud	1	Complete
258		2024-04-11 11:04:00	67	3	MALE	1	154	107	83	NORMOTENSIVE	2	No	0	No	0	0	NO	2	NO	2	Non reactive	0	No	2	2	NO				MARRIED	1	UNEMPLOYED	0	YES	1	YES	1		YES	1	Adult onset seizures	1	Complete
908		2024-05-06 14:19:00	67	3	FEMALE	2	132	86	63	HYPERTENSIVE	1	No	0	No	0	0	NO	2	NO	2	Non reactive	0	No	2	2	YES	1	YES	1	MARRIED	1	UNEMPLOYED	0	NO	0	NO	0		YES	1	AGE	1	Complete
471		2024-04-15 14:02:00	67	3	FEMALE	2	100	62	38	HYPERTENSIVE	1	No	0	No	0	0	NO	2	NO	2	Non reactive	0	No	2	2	YES	1	YES	1	MARRIED	1	UNEMPLOYED	0	NO	0	NO	0		NO	2	CAP	1	Complete
754		2024-04-23 14:30:00	67	3	MALE	1	76	49	20	NORMOTENSIVE	2	No	0	No	0	0	NO	2	NO	2	Reactive	1	No	2	2	NO				MARRIED	1	UNEMPLOYED	0	NO	0	YES	1		YES	1	Hypovolemic shock	1	Complete
272		2024-04-11 11:24:00	68	3	MALE	1	187	119	77	HYPERTENSIVE	1	Yes	1	No	0	1	NO	2	NO	2	Non reactive	0	No	2	2	YES	1	YES	1	SINGLE	2	UNEMPLOYED	0	NO	0	NO	0		YES	1	None	0	Complete
961		2024-05-06 19:29:00	68	3	FEMALE	2	156	109	73	NORMOTENSIVE	2	No	0	No	0	0	NO	2	NO	2	Non reactive	0	No	2	2	NO				MARRIED	1	UNEMPLOYED	0	NO	0	NO	0		YES	1	Adult onset seizures	1	Complete
899		2024-05-06 14:06:00	68	3	FEMALE	2	146	97	36	HYPERTENSIVE	1	Yes	1	No	0	1	NO	2	NO	2	Non reactive	0	No	2	2	YES	1	NO	0	MARRIED	1	UNEMPLOYED	0	NO	0	NO	0		YES	1	PUD	1	Complete
817		2024-05-06 10:58:00	68	3	FEMALE	2	135	89	46	HYPERTENSIVE	1	No	0	No	0	0	NO	2	NO	2	Non reactive	0	No	2	2	YES	1	YES	1	MARRIED	1	UNEMPLOYED	0	NO	0	NO	0		NO	2	Covid 19	1	Complete
576		2024-04-17 15:54:00	68	3	FEMALE	2	130	85	46	HYPERTENSIVE	1	No	0	No	0	0	NO	2	NO	2	Non reactive	0	No	2	2	YES	1	YES	1	MARRIED	1	UNEMPLOYED	0	NO	0	NO	0		YES	1	BVHF	1	Complete
1008		2024-05-07 09:27:00	68	3	MALE	1	122	80	63	NORMOTENSIVE	2	No	0	No	0	0	NO	2	NO	2	Non reactive	0	No	2	2	NO				MARRIED	1	UNEMPLOYED	0	NO	0	YES	1		NO	2	Covid 19	1	Complete
578		2024-04-17 15:57:00	68	3	MALE	1	112	73	32	NORMOTENSIVE	2	No	0	No	0	0	NO	2	NO	2	Reactive	1	No	2	2	NO				MARRIED	1	UNEMPLOYED	0	NO	0	NO	0		YES	1	Pulmonary Tuberculosis	1	Complete
574		2024-04-17 15:51:00	69	3	MALE	1	175	114	65	HYPERTENSIVE	1	Yes	1	No	0	1	NO	2	NO	2	Non reactive	0	No	2	2	YES	1	NO	0	MARRIED	1	UNEMPLOYED	0	NO	0	NO	0		YES	1	BPH	1	Complete
197		2024-04-11 09:28:00	69	3	FEMALE	2	161	111	71	HYPERTENSIVE	1	Yes	1	No	0	1	NO	2	NO	2	Non reactive	0	No	2	2	YES	1	YES	1	MARRIED	1	EMPLOYED	1	NO	0	YES	1		NO	2	None	0	Complete
978		2024-05-06 20:57:00	69	3	MALE	1	157	110	57	HYPERTENSIVE	1	Yes	1	No	0	1	NO	2	NO	2	Non reactive	0	No	2	2	NO	0	NO	0	MARRIED	1	UNEMPLOYED	0	NO	0	NO	0		YES	1	Covid 18	1	Complete
979		2024-05-06 20:57:00	69	3	MALE	1	157	110	57	HYPERTENSIVE	1	Yes	1	No	0	1	NO	2	NO	2	Non reactive	0	No	2	2	NO	0	NO	0	MARRIED	1	UNEMPLOYED	0	NO	0	NO	0		YES	1	Covid 19	1	Complete
759		2024-04-23 14:37:00	69	3	MALE	1	149	98	77	HYPERTENSIVE	1	No	0	No	0	0	NO	2	NO	2	Reactive	1	No	2	2	YES	1	YES	1	MARRIED	1	UNEMPLOYED	0	NO	0	NO	0		NO	2	Ascitis	1	Complete
338		2024-04-15 11:03:00	69	3	MALE	1	111	72	53	NORMOTENSIVE	2	No	0	No	0	0	NO	2	NO	2	Non reactive	0	No	2	2	NO				MARRIED	1	UNEMPLOYED	0	YES	1	NO	0		YES	1	Renal dysfunction	1	Complete
496		2024-04-15 14:25:00	70	3	FEMALE	2	155	108	81	HYPERTENSIVE	1	Yes	1	No	0	1	NO	2	NO	2	Unknown		No	2	2	NO	0	NO	0	MARRIED	1	UNEMPLOYED	0	NO	0	NO	0		NO	2	Pneumonia	1	Complete
352		2024-04-15 11:22:00	70	3	FEMALE	2	130	85	65	NORMOTENSIVE	2	No	0	No	0	0	NO	2	NO	2	Non reactive	0	No	2	2	NO		NO		MARRIED	1	UNEMPLOYED	0	NO	0	NO	0		NO	2	Arthritis	1	Complete
403		2024-04-15 12:23:00	70	3	FEMALE	2	110	71	31	NORMOTENSIVE	2	No	0	No	0	0	NO	2	NO	2	Non reactive	0	No	2	2	NO				MARRIED	1	UNEMPLOYED	0	NO	0	NO	0		NO	2	Covid 19	1	Complete
104		2024-04-10 10:12:00	71	3	MALE	1	234	144	44	HYPERTENSIVE	1	Yes	1	No	0	1	NO	2	NO	2	Non reactive	0	Yes	1	1	YES	1	NO	0	MARRIED	1	UNEMPLOYED	0	NO	0	NO	0		YES	1	None	0	Complete
287		2024-04-11 11:50:00	71	3	FEMALE	2	171	113	85	HYPERTENSIVE	1	Yes	1	No	0	1	NO	2	NO	2	Unknown		No	2	2	YES	1	YES	1	MARRIED	1	EMPLOYED	1	NO	0	NO	0		YES	1	Pneumonia	1	Complete
768		2024-04-23 14:53:00	71	3	MALE	1	141	93	47	HYPERTENSIVE	1	No	0	No	0	0	NO	2	NO	2	Reactive	1	No	2	2	YES	1	YES	1	MARRIED	1	UNEMPLOYED	0	NO	0	NO	0		NO	2	Acute constipation	1	Complete
776		2024-04-23 15:02:00	71	3	MALE	1	138	91	54	HYPERTENSIVE	1	No	0	No	0	0	NO	2	NO	2	Non reactive	0	No	2	2	YES	1	YES	1	MARRIED	1	UNEMPLOYED	0	NO	0	NO	0		YES	1	Seizures	1	Complete
184		2024-04-10 21:18:00	71	3	MALE	1	129	85	49	NORMOTENSIVE	2	No	0	No	0	0	NO	2	NO	2	Non reactive	0	No	2	2	NO		NO		SINGLE	2	UNEMPLOYED	0	NO	0	NO	0		NO	2	PTB	1	Complete
777		2024-04-23 15:03:00	71	3	FEMALE	2	129	84	40	NORMOTENSIVE	2	No	0	No	0	0	NO	2	NO	2	Non reactive	0	No	2	2	NO				MARRIED	1	UNEMPLOYED	0	NO	0	NO	0		YES	1	PUD	1	Complete
674		2024-04-22 13:27:00	71	3	FEMALE	2	122	80	40	NORMOTENSIVE	2	No	0	No	0	0	NO	2	NO	2	Non reactive	0	No	2	2	NO				MARRIED	1	UNEMPLOYED	0	NO	0	NO	0		NO	2	Peripheral neuropathy	1	Complete
792		2024-04-23 15:17:00	71	3	MALE	1	110	70	45	NORMOTENSIVE	2	No	0	No	0	0	NO	2	NO	2	Non reactive	0	No	2	2	NO				MARRIED	1	UNEMPLOYED	0	NO	0	NO	0		NO	2	Angina pectoris	1	Complete
675		2024-04-22 13:29:00	72	3	MALE	1	240	144		HYPERTENSIVE	1	Yes	1	No	0	1	NO	2	NO	2	neg	0	No	2	2	YES	1	YES	1	MARRIED	1	UNEMPLOYED	0	NO	0	NO	0		YES	1	acromegaly	1	Complete
4		2024-03-14 14:36:00	72	3	MALE	1	200	129	80	HYPERTENSIVE	1	Yes	1	No	0	1	NO	2	NO	2		0	No	2	2	YES	1	YES	1	MARRIED	1	UNEMPLOYED	0	NO	0	NO	0		YES	1	None	0	Complete
34		2024-03-21 18:46:00	72	3	MALE	1	200	129	80	HYPERTENSIVE	1	Yes	1	No	0	1	NO	2	NO	2	Non-Reactive	0	No	2	2	NO	0	NO	0	MARRIED	1	UNEMPLOYED	0	YES	1	NO	0		YES	1	None	0	Complete
2		2024-03-14 14:24:00	72	3	FEMALE	2	183	118	85	HYPERTENSIVE	1	Yes	1	No	0	1	NO	2	NO	2	Non reactive	0	No	2	2	NO	0	NO	0	MARRIED	1	UNEMPLOYED	0	NO	0	NO	0		NO	2	None	0	Complete
33		2024-03-21 18:43:00	72	3	MALE	1	180	117	70	HYPERTENSIVE	1	Yes	1	No	0	1	NO	2	NO	2	unknown		No	2	2	YES	1	NO	0	MARRIED	1	UNEMPLOYED	0	NO	0	NO	0		YES	1	None	0	Complete
215		2024-04-11 09:58:00	72	3	FEMALE	2	155	109	52	HYPERTENSIVE	1	Yes	1	No	0	1	NO	2	NO	2	Non reactive	0	No	2	2	YES	1	YES	1	MARRIED	1	EMPLOYED	1	NO	0	NO	0		YES	1	Severe Covid-19	1	Complete
47		2024-03-21 19:37:00	73	3	MALE	1	173	113	63	HYPERTENSIVE	1	Yes	1	No	0	1	NO	2	NO	2	Non-reactive	0	No	2	2	YES	1	NO	0	MARRIED	1	UNEMPLOYED	0	NO	0	NO	0		YES	1	Tuberculosis, Asthma	1	Complete
1020		2024-05-07 09:48:00	73	3	MALE	1	145	96	73	NORMOTENSIVE	2	No	0	No	0	0	NO	2	NO	2	Non reactive	0	No	2	2	NO				MARRIED	1	UNEMPLOYED	0	YES	1	YES	1		YES	1	Tuberculosis	1	Complete
356		2024-04-15 11:27:00	73	3	MALE	1	133	88	49	HYPERTENSIVE	1	No	0	No	0	0	NO	2	NO	2	Unknown		No	2	2	YES	1	YES	1	SINGLE	2	UNEMPLOYED	0	NO	0	YES	1		NO	2	Pneumonia	1	Complete
982		2024-05-06 21:03:00	73	3	MALE	1	103	65	23	NORMOTENSIVE	2	No	0	No	0	0	NO	2	NO	2	Non reactive	0	No	2	2	NO				MARRIED	1	UNEMPLOYED	0	NO	0	NO	0		NO	2	Hypoglycemia	1	Complete
75		2024-04-10 09:25:00	74	3	FEMALE	2	188	121	76	HYPERTENSIVE	1	Yes	1	No	0	1	NO	2	NO	2		0	Yes	1	1	YES	1	NO	0	MARRIED	1	UNEMPLOYED	0	NO	0	NO	0		YES	1	None	0	Complete
710		2024-04-23 13:41:00	74	3	FEMALE	2	154	106	63	HYPERTENSIVE	1	No	0	No	0	0	NO	2	NO	2	Non reactive	0	No	2	2	YES	1	YES	1	SINGLE	2	UNEMPLOYED	0	NO	0	NO	0		YES	1	Pneumonia	1	Complete
198		2024-04-11 09:30:00	74	3	FEMALE	2	141	94	70	HYPERTENSIVE	1	No	0	No	0	0	NO	2	NO	2	Non reactive	0	No	2	2	YES	1	YES	1	MARRIED	1	UNEMPLOYED	0	NO	0	NO	0		YES	1	Pneumonia	1	Complete
580		2024-04-17 16:00:00	74	3	FEMALE	2	116	76	24	HYPERTENSIVE	1	No	0	No	0	0	NO	2	NO	2	Non reactive	0	No	2	2	YES	1	YES	1	SINGLE	2	UNEMPLOYED	0	NO	0	NO	0		YES	1	CAP	1	Complete
594		2024-04-22 11:15:00	74	3	MALE	1	98	60	32	NORMOTENSIVE	2	No	0	No	0	0	NO	2	NO	2	Non reactive	0	No	2	2	NO				MARRIED	1	UNEMPLOYED	0	NO	0	NO	0		NO	2	Syncope due to hypotension	1	Complete
579		2024-04-17 15:58:00	74	3	FEMALE	2	80	50	10	HYPERTENSIVE	1	No	0	No	0	0	NO	2	NO	2	Non reactive	0	No	2	2	YES	1	YES	1	MARRIED	1	UNEMPLOYED	0	NO	0	NO	0		YES	1	CAP	1	Complete
596		2024-04-22 11:17:00	75	3	FEMALE	2	158	110	60	HYPERTENSIVE	1	No	0	No	0	0	NO	2	NO	2	Non reactive	0	No	2	2	YES	1	YES	1	MARRIED	1	UNEMPLOYED	0	NO	0	NO	0		NO	2		0	Complete
261		2024-04-11 11:07:00	75	3	FEMALE	2	130	85	38	NORMOTENSIVE	2	No	0	No	0	0	NO	2	NO	2	Unknown		No	2	2	NO				MARRIED	1	UNEMPLOYED	0	NO	0	NO	0	I	NO	2	Covid 19	1	Complete
975		2024-05-06 20:52:00	75	3	FEMALE	2	126	82	52	HYPERTENSIVE	1	No	0	No	0	0	NO	2	NO	2	Non reactive	0	No	2	2	YES	1	YES	1	MARRIED	1	UNEMPLOYED	0	NO	0	NO	0		NO	2	Covid 19	1	Complete
398		2024-04-15 12:18:00	75	3	FEMALE	2	124	81	23	NORMOTENSIVE	2	No	0	No	0	0	NO	2	NO	2	Unknown		No	2	2	NO		NO		MARRIED	1	EMPLOYED	1	NO	0	NO	0		YES	1	CAP	1	Complete
588		2024-04-17 16:28:00	75	3	MALE	1	120	79	52	HYPERTENSIVE	1	No	0	No	0	0	NO	2	NO	2	Non reactive	0	No	2	2	YES	1	YES	1	MARRIED	1	UNEMPLOYED	0	NO	0	YES	1		YES	1	Pneumonia	1	Complete
407		2024-04-15 12:32:00	77	3	MALE	1	162	111	57	NORMOTENSIVE	2	No	0	No	0	0	NO	2	NO	2		0	No	2	2	NO		NO		MARRIED	1	EMPLOYED	1	NO	0	NO	0		YES	1	COPD	1	Complete
1014		2024-05-07 09:35:00	77	3	FEMALE	2	118	77	58	NORMOTENSIVE	2	No	0	No	0	0	NO	2	NO	2	Reactive	1	No	2	2	NO				SINGLE	2	UNEMPLOYED	0	NO	0	NO	0		NO	2	Bilateral pyelonephritis	1	Complete
569		2024-04-17 15:37:00	78	3	MALE	1	134	88	76	HYPERTENSIVE	1	No	0	No	0	0	YES	1	NO	2	Non reactive	0	No	2	2	YES	1	YES	1	MARRIED	1	UNEMPLOYED	0	NO	0	NO	0		YES	1	UTI	1	Complete
723		2024-04-23 13:53:00	78	3	MALE	1	112	73	24	NORMOTENSIVE	2	No	0	No	0	0	NO	2	NO	2	Non reactive	0	No	2	2	NO				MARRIED	1	UNEMPLOYED	0	NO	0	YES	1		NO	2	Migraine	1	Complete
103		2024-04-10 10:10:00	79	3	MALE	1	122	80	31	HYPERTENSIVE	1	No	0	No	0	0	NO	2	NO	2	Non reactive	0	No	2	2	YES	1	YES	1	SINGLE	2	UNEMPLOYED	0	YES	1	YES	1		YES	1	Pneumonia	1	Complete
173		2024-04-10 20:35:00	79	3	MALE	1	115	75	26	NORMOTENSIVE	2	No	0	No	0	0	NO	2	NO	2	Non reactive	0	No	2	2	NO		NO		MARRIED	1	UNEMPLOYED	0	NO	0	NO	0		YES	1	Septic shock	1	Complete
42		2024-03-21 19:13:00	80	3	FEMALE	2	194	123	84	HYPERTENSIVE	1	Yes	1	No	0	1	NO	2	NO	2	Non-Reactive	0	No	2	2	YES	1	YES	1	SINGLE	2	UNEMPLOYED	0	NO	0	NO	0		YES	1	Acute exacerbation of Asthma	1	Complete
638		2024-04-22 12:17:00	80	3	FEMALE	2	162	111		HYPERTENSIVE	1	No	0	No	0	0	NO	2	NO	2		0	No	2	2	NO	0	NO	0	MARRIED	1	UNEMPLOYED	0	NO	0	NO	0		NO	2	BVHFrEF 2 to DCM	1	Complete
644		2024-04-22 12:24:00	80	3	MALE	1	110	71		NORMOTENSIVE	2	No	0	No	0	0	NO	2	NO	2	neg	0	No	2	2	NO		NO		MARRIED	1	UNEMPLOYED	0	NO	0	NO	0		NO	2	BVHF 2o DCM	1	Complete
25		2024-03-21 18:01:00	81	3	MALE	1	180	117	50	HYPERTENSIVE	1	No	0	Yes	1	1	NO	2	NO	2	Non-Reactive	0	No	2	2	YES	1	NO	0	MARRIED	1	UNEMPLOYED	0	NO	0	NO	0		YES	1	Biventricular Heart Failure	1	Complete
453		2024-04-15 13:40:00	81	3	FEMALE	2	85	50	34	NORMOTENSIVE	2	No	0	No	0	0	NO	2	NO	2	Unknown		No	2	2	NO		NO		MARRIED	1	EMPLOYED	1	NO	0	NO	0		NO	2	Anemia	1	Complete
1022		2024-05-07 09:50:00	82	3	FEMALE	2	124	81	67	HYPERTENSIVE	1	No	0	No	0	0	NO	2	NO	2	Non reactive	0	No	2	2	YES	1	YES	1	MARRIED	1	UNEMPLOYED	0	NO	0	NO	0		YES	1	Renal dysfunction	1	Complete
43		2024-03-21 19:16:00	83	3	MALE	1	174	114	63	NORMOTENSIVE	2	Yes	1	No	0	1	NO	2	NO	2	Non-Reactive	0	No	2	2	NO		NO		SINGLE	2	UNEMPLOYED	0	NO	0	NO	0		YES	1	None	0	Complete
583		2024-04-17 16:20:00	83	3	FEMALE	2	126	82	65	NORMOTENSIVE	2	No	0	No	0	0	NO	2	NO	2	Non reactive	0	No	2	2	NO				MARRIED	1	UNEMPLOYED	0	NO	0	NO	0		NO	2	TB	1	Complete
639		2024-04-22 12:19:00	83	3	FEMALE	2	117	77	30	NORMOTENSIVE	2	No	0	No	0	0	NO	2	NO	2	Non reactive	0	No	2	2	NO				SINGLE	2	UNEMPLOYED	0	NO	0	NO	0		NO	2	UTI	1	Complete
283		2024-04-11 11:45:00	83	3	MALE	1	97	60	31	NORMOTENSIVE	2	No	0	No	0	0	NO	2	NO	2		0	No	2	2	NO		NO		SINGLE	2	UNEMPLOYED	0	NO	0	NO	0		NO	2	Osteoarthritis	1	Complete
867		2024-05-06 12:40:00	83	3	FEMALE	2	80	50	30	NORMOTENSIVE	2	No	0	No	0	0	NO	2	YES	1	Non reactive	0	No	2	2	NO				SINGLE	2	UNEMPLOYED	0	NO	0	NO	0		YES	1	Hyperglycemia in DM	1	Complete
900		2024-05-06 14:07:00	84	3	MALE	1	144	95	72	HYPERTENSIVE	1	No	0	No	0	0	NO	2	NO	2	Non reactive	0	No	2	2	YES	1	YES	1	MARRIED	1	EMPLOYED	1	NO	0	NO	0		NO	2	PUD	1	Complete
773		2024-04-23 14:58:00	85	3	MALE	1	117	76	49	NORMOTENSIVE	2	No	0	No	0	0	NO	2	NO	2	Non reactive	0	No	2	2	NO				MARRIED	1	UNEMPLOYED	0	NO	0	YES	1		YES	1	Upper GI bleeding	1	Complete
301		2024-04-15 10:21:00	86	3	MALE	1	185	119	86	HYPERTENSIVE	1	Yes	1		0	1	NO	2	NO	2	Neg	0	No	2	2	NO	0	NO	0	MARRIED	1	UNEMPLOYED	0	NO	0	NO	0		NO	2		0	Complete
561		2024-04-17 13:42:00	86	3	FEMALE	2	139	91	64	NORMOTENSIVE	2	No	0	No	0	0	NO	2	NO	2	Non reactive	0	No	2	2	NO				SINGLE	2	UNEMPLOYED	0	NO	0	NO	0		YES	1	Seizures	1	Complete
770		2024-04-23 14:55:00	87	3	MALE	1	128	84	33	NORMOTENSIVE	2	No	0	No	0	0	NO	2	NO	2	Non reactive	0	No	2	2	NO				MARRIED	1	UNEMPLOYED	0	NO	0	NO	0		YES	1	BPH	1	Complete
822		2024-05-06 11:16:00	87	3	FEMALE	2	107	68	33	NORMOTENSIVE	2	No	0	No	0	0	NO	2	NO	2	Unknown		No	2	2	NO		NO		MARRIED	1	UNEMPLOYED	0	NO	0	NO	0		YES	1	Severe pneumonia	1	Complete
95		2024-04-10 09:55:00	90	3	MALE	1	166	112	108	NORMOTENSIVE	2	No	0	No	0	0	NO	2	NO	2	Non reactive	0	No	2	2	NO				MARRIED	1			YES	1	NO	0		YES	1	COPD	1	Complete
282		2024-04-11 11:44:00	92	3	FEMALE	2	145	97	32	HYPERTENSIVE	1	No	0	Yes	1	1	NO	2	NO	2	Non reactive	0	Yes	1	1	YES	1	YES	1	SINGLE	2	UNEMPLOYED	0	NO	0	NO	0		YES	1	CAP	1	Complete
524		2024-04-17 12:50:00	95	3	FEMALE	2	125	82	55	NORMOTENSIVE	2	No	0	No	0	0	NO	2	NO	2	Non reactive	0	No	2	2	NO				SINGLE	2	UNEMPLOYED	0	YES	1	NO	0		YES	1	Food poisoning	1	Complete
762		2024-04-23 14:41:00	101	3	MALE	1	151	101	47	HYPERTENSIVE	1	Yes	1	No	0	1	NO	2	NO	2	Non reactive	0	No	2	2	YES	1	NO	0	MARRIED	1	UNEMPLOYED	0	NO	0	NO	0		YES	1		0	Complete
654		2024-04-22 12:51:00	103	3	FEMALE	2	101	63	40	NORMOTENSIVE	2	No	0	No	0	0		1	NO	2	Non reactive	0	No	2	2	NO				SINGLE	2	UNEMPLOYED	0	NO	0	NO	0		YES	1	Heart failure	1	Complete
